# Supplementary material for: Refining Convergent Rate Analysis with Topology in Mammalian Longevity and Marine Transitions
Source: Mol Biol Evol. 2021 Jul 29;38(11):5190–203. doi: 10.1093/molbev/msab226 (PMC8557430; doi:10.1093/molbev/msab226)
Supplement: msab226_Supplementary_Data [file msab226_supplementary_data.zip]

Archive with 1 entries (1 files):
- Treaster_TRACCER_Supplemental.xlsx
