# Supplementary material for: Refining Convergent Rate Analysis with Topology in Mammalian Longevity and Marine Transitions
Source: Mol Biol Evol. 2021 Jul 29;38(11):5190–203. doi: 10.1093/molbev/msab226 (PMC8557430; doi:10.1093/molbev/msab226)
Supplement: msab226_Supplementary_Data [file msab226_supplementary_data.zip › Treaster_TRACCER_Supplemental.xlsx]

## Sheet: S1. Marine Genes
Symbol	Accession	Trait Species	Other Species	TRACCER p-value	FDR	Selective Pressure	RERConverge P-value	RERConverge FDR	FDR	Selective Pressure
ZNF268	NM_001165885	5	42	1.27797e-06	0.0454688	constrained	0.016139	0.402643	0.402752	constrained
C10orf25	NM_001039380	3	35	6.70933e-06	0.119356	constrained	0.175244	0.644124	0.64113	constrained
TGM7	NM_052955	5	57	2.0128e-05	0.238711	accelerated	0.000665998	0.369804	0.470453	accelerated
C18orf25	NM_001008239	5	55	2.30034e-05	0.20461	constrained	0.410705	0.811173	0.809183	constrained
CDK4	NM_000075	5	56	2.39619e-05	0.170508	constrained
CASC1	NM_001082972	5	55	4.18534e-05	0.248184	constrained	0.00125186	0.369804	0.408778	constrained
PHKG1	NM_001258459	5	57	4.82433e-05	0.245207	accelerated	0.12902	0.597848	0.594881	accelerated
ANKRD23	NM_144994	5	55	5.01602e-05	0.223081	accelerated	0.000952101	0.369804	0.464156	accelerated
C18orf25	NM_145055	5	55	5.20772e-05	0.205873	constrained	0.223733	0.685426	0.68302	constrained
KDSR	NM_002035	5	57	5.43136e-05	0.193242	constrained	0.429349	0.819903	0.817845	constrained
TSPAN3	NM_001168412	5	57	6.45374e-05	0.208743	constrained
COL9A2	NM_001852	5	57	7.38026e-05	0.218819	accelerated	0.000108942	0.369804	0.942702	accelerated
CSTF2	NM_001306206	5	57	8.81798e-05	0.241334	constrained	0.076198	0.534028	0.530993	constrained
FOS	NM_005252	5	57	9.20137e-05	0.23384	constrained	0.50315	0.853278	0.85149	constrained
HELLS	NM_001289073	5	57	9.42501e-05	0.223555	constrained	0.110049	0.571867	0.569718	constrained
CSTF2	NM_001325	5	57	9.9362e-05	0.22095	constrained	0.0866948	0.548471	0.545594	constrained
HELLS	NM_001289068	5	57	0.000106391	0.222663	constrained	0.105854	0.569509	0.567259	constrained
HELLS	NM_001289071	5	57	0.00011342	0.224186	constrained	0.0616623	0.509965	0.506723	constrained
PHKG1	NM_006213	5	57	0.000120448	0.225549	accelerated	0.119179	0.582659	0.58019	accelerated
FER	NM_005246	5	57	0.000125241	0.222797	constrained	0.0237932	0.419178	0.416147	constrained
TSPAN3	NM_005724	5	57	0.000130992	0.221931	constrained
FER	NM_001308028	5	57	0.000131631	0.212877	constrained	0.0140866	0.402604	0.399329	constrained
DLG3	NM_021120	5	57	0.000132589	0.205104	constrained
TSPAN3	NM_198902	5	57	0.000149203	0.221187	constrained
CBWD1	NM_018491	5	51	0.000204475	0.291	accelerated	0.433373	0.821794	0.820767	accelerated
HOGA1	NM_001134670	5	57	0.000208948	0.285929	constrained	0.0290814	0.4375	0.434813	constrained
MTBP	NM_022045	5	57	0.000210545	0.277444	constrained	0.0223621	0.415783	0.41303	constrained
EXOC7	NM_001145298	5	57	0.000219171	0.278496	constrained	0.178566	0.647686	0.645033	constrained
TSGA13	NM_001304968	5	57	0.000223644	0.274381	constrained	0.0111895	0.390507	0.390426	constrained
TSGA13	NM_052933	5	57	0.000223644	0.265235	constrained	0.0111895	0.390507	0.390033	constrained
PCDH15	NM_001142770	5	57	0.000235146	0.269879	accelerated	0.0110685	0.390507	0.390933	accelerated
OR51G1	NM_001005237	3	55	0.000236105	0.262511	accelerated	0.00599641	0.371461	0.376003	accelerated
ZGRF1	NM_018392	5	56	0.000242494	0.261446	constrained	0.0295703	0.438737	0.435909	constrained
MLLT3	NM_004529	5	57	0.000243133	0.254425	accelerated	0.139693	0.610336	0.607208	accelerated
EXOC7	NM_001145299	5	57	0.000262303	0.266642	constrained	0.186105	0.652929	0.650345	constrained
MRPS18C	NM_016067	5	56	0.000270929	0.267761	constrained	0.82708	0.959118	0.958699	constrained
ALPK1	NM_025144	5	55	0.000277319	0.266668	constrained	0.0330332	0.446346	0.444031	constrained
ALPK1	NM_001102406	5	55	0.000280194	0.262343	constrained	0.0330332	0.446346	0.443858	constrained
ZNF782	NM_001001662	5	42	0.000286903	0.261737	constrained	0.00942207	0.387007	0.383678	constrained
GPRIN1	NM_052899	5	56	0.00029521	0.262582	constrained	0.00543741	0.369804	0.371213	constrained
ZNF112	NM_001083335	5	52	0.000297447	0.258119	constrained	0.0159415	0.402643	0.401882	constrained
TSHR	NM_001018036	5	57	0.000298405	0.252785	constrained	0.122369	0.587905	0.584943	constrained
RESF1	NM_018169	5	53	0.000309588	0.256159	constrained	0.000954443	0.369804	0.45255	constrained
MIER1	NM_001146111	5	57	0.000309907	0.250595	constrained	0.128767	0.597588	0.594507	constrained
ALPK1	NM_001253884	5	55	0.000316297	0.250078	constrained	0.034608	0.44938	0.448815	constrained
FGD4	NM_001304483	5	55	0.00032077	0.248101	constrained	0.0550169	0.493978	0.490799	constrained
MIER1	NM_001146113	5	57	0.00032684	0.247418	constrained	0.0616133	0.509814	0.507043	constrained
GUCD1	NM_001284255	5	52	0.000362623	0.268787	constrained
ZNF112	NM_013380	5	52	0.000366457	0.266085	constrained	0.016543	0.402643	0.403809	constrained
WASF1	NM_001024934	5	57	0.000366777	0.260991	accelerated	0.0504775	0.481051	0.478155	accelerated
WASF1	NM_001024936	5	57	0.000366777	0.255873	accelerated	0.0504775	0.481051	0.478024	accelerated
WASF1	NM_003931	5	57	0.000366777	0.250953	accelerated	0.0504775	0.481051	0.477893	accelerated
ZNF419	NM_001098492	3	33	0.000369652	0.248148	constrained	0.0149363	0.402604	0.401701	constrained
ZNF419	NM_001098493	3	33	0.000378278	0.249236	constrained	0.0149363	0.402604	0.401389	constrained
OR51G2	NM_001005238	4	56	0.000378279	0.244705	accelerated	0.00151417	0.369804	0.403153	accelerated
MIER1	NM_001077704	5	57	0.000379876	0.24135	constrained	0.0564759	0.495299	0.49289	constrained
LOC388780	NM_001287682	5	45	0.000385627	0.240705	constrained	0.0881755	0.549483	0.547643	constrained
UTS2	NM_021995	5	52	0.000389141	0.238711	constrained	0.00233927	0.369804	0.394972	constrained
KLRF1	NM_001291822	3	36	0.000392336	0.236592	constrained	0.238959	0.696259	0.693651	constrained
CENPK	NM_022145	5	57	0.000392336	0.232649	constrained	0.00423294	0.369804	0.381549	constrained
CENPK	NM_001267038	5	57	0.000392336	0.228835	constrained	0.00423294	0.369804	0.380558	constrained
PUS3	NM_001271985	5	56	0.000394253	0.226244	constrained	0.581777	0.885936	0.884406	constrained
PUS3	NM_031307	5	56	0.000413103	0.233298	constrained	0.188711	0.655012	0.652339	constrained
ATP5F1A	NM_004046	5	57	0.000420771	0.233916	accelerated	0.0884991	0.549483	0.547884	accelerated
ZNF550	NM_001277091	4	38	0.000428758	0.234689	constrained	0.31349	0.755687	0.753268	constrained
ZNF550	NM_001277090	4	38	0.000428758	0.231133	constrained	0.31349	0.755687	0.753216	constrained
ZNF550	NM_001277092	4	38	0.000428758	0.227683	constrained	0.31349	0.755687	0.753164	constrained
PCDH15	NM_001142772	5	57	0.00044665	0.233696	accelerated	0.0309852	0.441941	0.439725	accelerated
PCDH15	NM_001142771	5	57	0.000451123	0.232616	accelerated	0.0309852	0.441941	0.439545	accelerated
NRAP	NM_001261463	5	57	0.000454637	0.231079	accelerated	0.00606997	0.371461	0.377878	accelerated
CSTF2	NM_001306209	5	57	0.000457193	0.229105	constrained	0.0836498	0.545043	0.542001	constrained
NRAP	NM_198060	5	57	0.00047764	0.236027	accelerated	0.00630032	0.371461	0.374696	accelerated
ZNF419	NM_001098496	3	33	0.000481793	0.234818	constrained	0.0323973	0.444813	0.442354	constrained
ZNF268	NM_001165883	5	40	0.000484989	0.233181	constrained	0.00844371	0.37602	0.374695	constrained
ZNF419	NM_001098495	3	33	0.000488183	0.231588	constrained	0.0323973	0.444813	0.442179	constrained
CCDC130	NM_030818	5	54	0.000492017	0.230335	constrained	0.314579	0.756261	0.754576	constrained
ZNF419	NM_001098491	3	33	0.00050288	0.232363	constrained	0.0190614	0.40535	0.4023	constrained
ZNF419	NM_024691	3	33	0.00050895	0.232153	constrained	0.0190614	0.40535	0.402055	constrained
NFATC2	NM_001258296	5	57	0.00051566	0.232236	constrained	0.0112782	0.390507	0.390372	constrained
CDH23	NM_001171931	5	57	0.000516299	0.226783	accelerated	0.00861657	0.376403	0.37468	accelerated
LRRC59	NM_018509	5	57	0.000516299	0.229617	accelerated	0.126417	0.594659	0.591467	accelerated
NFATC2	NM_001258294	5	57	0.000517896	0.22471	constrained	0.0112782	0.390507	0.389982	constrained
NFATC2	NM_001258297	5	57	0.000529718	0.22707	constrained	0.0111146	0.390507	0.390965	constrained
NFATC2	NM_001258295	5	57	0.000531315	0.225044	constrained	0.0111146	0.390507	0.390568	constrained
PROX2	NM_001080408	5	57	0.000534829	0.223867	constrained	0.0890434	0.549483	0.547046	constrained
NAA80	NM_012191	5	57	0.000537066	0.222189	constrained	0.159137	0.626726	0.624162	constrained
OR3A1	NM_002550	3	55	0.000538663	0.220289	accelerated	0.004821	0.369804	0.378388	accelerated
E2F5	NM_001083589	5	56	0.000539622	0.218173	constrained	0.303052	0.747685	0.744996	constrained
FGFR1OP	NM_007045	5	50	0.000546651	0.218531	constrained	0.912831	0.978598	0.978562	constrained
HELLS	NM_001289070	5	57	0.000556235	0.219892	constrained	0.0650892	0.517579	0.514368	constrained
CIB2	NM_001271888	5	54	0.00055975	0.21885	accelerated	0.295361	0.741543	0.739107	accelerated
VN1R1	NM_020633	3	30	0.000563584	0.217954	accelerated	0.00641538	0.371461	0.371953	accelerated
CBWD1	NM_001145356	5	51	0.00056614	0.216588	accelerated	0.574047	0.882866	0.881209	accelerated
ZNF419	NM_001098494	3	33	0.000569654	0.215614	constrained	0.0338221	0.448537	0.445974	constrained
F8	NM_000132	5	56	0.000575085	0.215379	constrained	0.00676374	0.371461	0.372792	constrained
WASF1	NM_001024935	5	57	0.000581475	0.215503	accelerated	0.10312	0.566845	0.563958	accelerated
ZNF419	NM_001291743	3	33	0.000582433	0.213633	constrained	0.0338221	0.448537	0.445805	constrained
HELLS	NM_001289067	5	57	0.000595213	0.216093	constrained	0.0493769	0.481051	0.478199	constrained
OR52K1	NM_001005171	4	53	0.000600006	0.215632	accelerated	0.0115126	0.391016	0.387632	accelerated
MLLT3	NM_001286691	5	57	0.000610229	0.217114	accelerated	0.231164	0.690692	0.688342	accelerated
HELLS	NM_018063	5	57	0.000619175	0.218115	constrained	0.0676389	0.521689	0.519225	constrained
SHOC1	NM_001080551	5	57	0.000623648	0.217537	constrained	0.00502812	0.369804	0.372673	constrained
ATP5F1A	NM_001001937	5	57	0.000623648	0.215425	accelerated	0.0720086	0.526992	0.524171	accelerated
PHKG1	NM_001258460	5	57	0.000633233	0.216633	accelerated	0.100865	0.563932	0.561204	accelerated
VEGFA	NM_001025370	5	46	0.000645373	0.218683	constrained	0.510068	0.857337	0.855542	constrained
VEGFA	NM_001025368	5	48	0.000648568	0.217692	constrained	0.460329	0.834809	0.832944	constrained
OR4F5	NM_001005484	3	40	0.000650166	0.216189	accelerated	0.555685	0.877268	0.875583	accelerated
VEGFA	NM_001025369	5	46	0.000652722	0.215029	constrained	0.507431	0.856047	0.854308	constrained
RNF222	NM_001146684	5	49	0.000687866	0.224528	accelerated	0.00352419	0.369804	0.380009	accelerated
MATN1	NM_002379	5	57	0.000707036	0.228687	accelerated	0.129868	0.59848	0.595852	accelerated
CCDC71	NM_022903	5	56	0.000721732	0.231338	constrained	0.0562306	0.495299	0.493486	constrained
SUCO	NM_016227	5	57	0.000730039	0.231911	constrained	0.00287572	0.369804	0.390343	constrained
NRAP	NM_006175	5	57	0.000732914	0.230764	accelerated	0.01162	0.39219	0.388978	accelerated
ANKRD7	NM_019644	5	50	0.00077956	0.243298	constrained	0.0114459	0.390507	0.388029	constrained
VEGFA	NM_001033756	5	47	0.000780518	0.241479	constrained	0.474925	0.839578	0.837721	constrained
TCAP	NM_003673	5	57	0.000787547	0.241553	accelerated	0.406484	0.809286	0.807393	accelerated
THAP9	NM_024672	5	46	0.000791381	0.240654	constrained	0.00872568	0.376403	0.374717	constrained
SFTPB	NM_198843	5	57	0.000791701	0.238711	accelerated	0.000270562	0.369804	0.85136	accelerated
SFTPB	NM_000542	5	57	0.000791701	0.236705	accelerated	0.000270562	0.369804	0.780413	accelerated
SLC30A1	NM_021194	5	53	0.000807675	0.239469	constrained	0.0026816	0.369804	0.39497	constrained
OR2T27	NM_001001824	2	38	0.00081886	0.240779	accelerated	0.21387	0.677886	0.675796	accelerated
OR52D1	NM_001005163	4	57	0.000834832	0.243463	accelerated	0.0024465	0.369804	0.395704	accelerated
ANKHD1	NM_001197030	5	57	0.000841861	0.243517	constrained
POLD4	NM_001256870	5	56	0.000850807	0.24412	constrained	0.0191539	0.405588	0.402533	constrained
OR2K2	NM_205859	5	54	0.000852404	0.242622	accelerated	0.0591923	0.503452	0.500323	accelerated
DLGAP4	NM_001042486	5	57	0.000857197	0.242049	accelerated	0.297147	0.742719	0.74063	accelerated
HOGA1	NM_138413	5	57	0.00086774	0.243097	constrained	0.0783807	0.53605	0.533319	constrained
GUCD1	NM_031444	5	52	0.000876047	0.243507	constrained
PP2D1	NM_001252657	5	56	0.000885951	0.244351	constrained	0.00345281	0.369804	0.381828	constrained
CIB2	NM_006383	5	54	0.00088627	0.242559	accelerated	0.299773	0.744063	0.741411	accelerated
TGM6	NM_198994	5	57	0.000887229	0.240967	accelerated	0.0134586	0.401206	0.402979	accelerated
VEGFA	NM_001171622	5	46	0.000892341	0.24052	constrained	0.558185	0.877754	0.87637	constrained
SVOPL	NM_174959	5	57	0.000893619	0.239053	accelerated	0.00829922	0.37602	0.375014	accelerated
OR51I2	NM_001004754	4	56	0.000899051	0.238711	accelerated	0.00108401	0.369804	0.416899	accelerated
SMARCA2	NM_001289399	5	57	0.000902565	0.237869	accelerated	0.0109834	0.390507	0.392736	accelerated
MIER1	NM_001077702	5	57	0.000913108	0.238878	constrained	0.0440446	0.472181	0.470094	constrained
KDM3A	NM_018433	5	57	0.000921415	0.239292	constrained	0.0633557	0.5137	0.510459	constrained
KDM3A	NM_001146688	5	57	0.000922054	0.237723	constrained	0.0633557	0.5137	0.51034	constrained
ANO2	NM_001278597	5	57	0.000934833	0.239284	accelerated	0.000794105	0.369804	0.509007	accelerated
QSER1	NM_001076786	5	57	0.000937709	0.238305	constrained	0.00133107	0.369804	0.400629	constrained
ZBTB11	NM_014415	5	57	0.000939945	0.237179	constrained	0.0732148	0.527116	0.523917	constrained
SMARCA2	NM_001289400	5	57	0.000940584	0.235669	accelerated	0.0104958	0.390507	0.387716	accelerated
HELLS	NM_001289075	5	57	0.000941223	0.23418	constrained	0.143995	0.613227	0.610423	constrained
ITGAV	NM_001145000	5	57	0.000971255	0.239974	constrained	0.108876	0.571867	0.569609	constrained
LRRC14	NM_001272036	5	56	0.000973811	0.238946	constrained	0.1191	0.582659	0.580459	constrained
LRRC14	NM_014665	5	56	0.000973811	0.23731	constrained	0.1191	0.582659	0.580377	constrained
MYH7B	NM_020884	5	56	0.000982438	0.237783	accelerated	0.00216326	0.369804	0.40694	accelerated
ACP7	NM_001004318	5	56	0.000985313	0.236868	accelerated	0.000937785	0.369804	0.463708	accelerated
PCDHA11	NM_018902	4	56	0.000985952	0.235431	constrained	0.275736	0.727587	0.725067	constrained
ZSWIM9	NM_199341	5	52	0.000994898	0.235983	constrained	0.00882037	0.376403	0.374141	constrained
ANKRD45	NM_198493	5	56	0.000998092	0.235173	constrained	0.0275359	0.432336	0.431853	constrained
ZNF285	NM_001291489	5	47	0.00100448	0.235121	constrained	0.0174526	0.402643	0.400322	constrained
ZNF285	NM_152354	5	47	0.00100448	0.233585	constrained	0.0174526	0.402643	0.400057	constrained
ZNF285	NM_001291488	5	47	0.00100512	0.232216	constrained	0.0167263	0.402643	0.403728	constrained
ANO2	NM_001278596	5	57	0.00100608	0.230938	accelerated	0.000911764	0.369804	0.485521	accelerated
SH3D21	NM_001162530	5	55	0.00101089	0.230555	constrained	0.047174	0.477386	0.474523	constrained
GUCD1	NM_001284254	5	52	0.00101598	0.23024	constrained
SUCO	NM_014283	5	57	0.00101758	0.229143	constrained	0.0109092	0.390507	0.392925	constrained
PCDHA11	NM_031861	4	56	0.00104314	0.233421	constrained	0.388579	0.800576	0.799114	constrained
RMI1	NM_024945	5	55	0.00105796	0.235257	constrained	0.0319145	0.44332	0.441686	constrained
SHOC1	NM_173521	5	57	0.00107605	0.237793	constrained	0.00727539	0.371461	0.370328	constrained
ITGAV	NM_002210	5	57	0.00107829	0.236817	constrained	0.0999515	0.562469	0.559991	constrained
BCAT1	NM_001178091	5	56	0.00108331	0.23646	constrained	0.0467048	0.476932	0.476449	constrained
NAA80	NM_001200016	5	56	0.00109779	0.23816	constrained	0.274335	0.726139	0.724133	constrained
NAA80	NM_001200018	5	56	0.00109779	0.236716	constrained	0.274335	0.726139	0.724078	constrained
OPRL1	NM_001200019	5	56	0.00109779	0.23529	constrained	0.274335	0.726139	0.724022	constrained
FGFR1OP	NM_194429	5	50	0.00110832	0.236125	constrained	0.716077	0.928687	0.927916	constrained
PCDH15	NM_001142764	5	57	0.00111439	0.236005	accelerated	0.0169067	0.402643	0.402747	accelerated
PCDH15	NM_001142763	5	57	0.00112365	0.236559	accelerated	0.0174787	0.402852	0.399333	accelerated
PCDH15	NM_001142768	5	57	0.00112397	0.235234	accelerated	0.0169067	0.402643	0.40247	accelerated
ZP4	NM_021186	5	51	0.00113182	0.235492	constrained	0.00249992	0.369804	0.396925	constrained
PCDH15	NM_033056	5	57	0.00113579	0.234944	accelerated	0.0169067	0.402643	0.402194	accelerated
SLX1B	NM_024044	4	45	0.00114558	0.235599	constrained	0.0812201	0.540124	0.537528	constrained
ZNF268	NM_001165886	5	40	0.00114775	0.234689	constrained	0.0111121	0.390507	0.391275	constrained
MIER1	NM_001077703	5	57	0.00114889	0.23358	constrained	0.0229792	0.416691	0.413829	constrained
PCDH15	NM_001142766	5	57	0.00115432	0.233351	accelerated	0.0180676	0.403692	0.402687	accelerated
RBM20	NM_001134363	5	57	0.00115752	0.232674	accelerated	0.0231439	0.416691	0.414424	accelerated
BEX2	NM_032621	5	47	0.00116803	0.233468	constrained	0.023047	0.416691	0.414402	constrained
C5orf51	NM_175921	5	57	0.0011703	0.232615	constrained	0.0476704	0.477518	0.476057	constrained
PCDH15	NM_001142773	5	57	0.00117988	0.233217	accelerated	0.0180676	0.403692	0.402428	accelerated
ISLR2	NM_020851	5	55	0.00118324	0.232588	constrained	0.437023	0.823389	0.821522	constrained
ISLR2	NM_001130137	5	55	0.00118324	0.23131	constrained	0.437023	0.823389	0.821477	constrained
ISLR2	NM_001130136	5	55	0.00118324	0.230046	constrained	0.437023	0.823389	0.821433	constrained
ISLR2	NM_001130138	5	55	0.00118324	0.228796	constrained	0.437023	0.823389	0.821388	constrained
OR51D1	NM_001004751	5	57	0.00120385	0.231522	accelerated	0.0017079	0.369804	0.402146	accelerated
NOX5	NM_001184780	5	35	0.00120858	0.231184	accelerated	0.00095459	0.369804	0.446503	accelerated
RAB29	NM_001135664	5	56	0.00122451	0.232978	constrained
EXOC7	NM_015219	5	57	0.00124921	0.236414	constrained	0.206854	0.672684	0.670084	constrained
QSOX1	NM_001004128	5	56	0.00125209	0.235704	accelerated	0.227999	0.68827	0.685879	accelerated
OR51B2	NM_033180	3	53	0.00125493	0.234995	accelerated	0.00807324	0.375199	0.372585	accelerated
SLC38A4	NM_018018	5	57	0.00126487	0.235616	constrained	0.0863827	0.547524	0.545116	constrained
SLC38A4	NM_001143824	5	57	0.00126583	0.234567	constrained	0.0863827	0.547524	0.545017	constrained
LRIT3	NM_198506	5	56	0.0012719	0.234471	constrained	0.0180452	0.403692	0.403749	constrained
OR51B6	NM_001004750	3	56	0.00128317	0.235329	accelerated	0.0136696	0.401206	0.402335	accelerated
ABCB5	NM_001163942	5	56	0.00128534	0.234519	accelerated	0.899763	0.975549	0.975338	accelerated
BCAT1	NM_001178093	5	56	0.00128896	0.233979	constrained	0.19262	0.658527	0.655699	constrained
HAO1	NM_017545	5	57	0.00132589	0.239461	accelerated	0.0387701	0.462167	0.459729	accelerated
ZNF318	NM_014345	5	57	0.00133356	0.23963	constrained	0.0538937	0.490568	0.48731	constrained
HMGCS2	NM_001166107	5	53	0.00133603	0.238867	accelerated	0.000398651	0.369804	0.766584	accelerated
PPP2R1B	NM_001177563	5	57	0.00134091	0.238541	accelerated	0.00293364	0.369804	0.386092	accelerated
GP2	NM_001007241	5	55	0.00134617	0.238285	constrained	0.273322	0.725624	0.723389	constrained
TECRL	NM_001010874	5	55	0.00135268	0.238253	constrained	0.0158712	0.402643	0.400984	constrained
PCDH15	NM_001142767	5	57	0.00136104	0.238543	accelerated	0.0199397	0.412229	0.409598	accelerated
CHODL	NM_001204178	5	57	0.00136199	0.237541	constrained	0.0887461	0.549483	0.54726	constrained
ATP5F1A	NM_001257334	5	57	0.00136647	0.237159	accelerated	0.123416	0.589724	0.586541	accelerated
LOC403312	NM_001301851	5	49	0.00136789	0.236253	constrained	0.105802	0.569509	0.567155	constrained
CKMT1B	NM_020990	5	56	0.00136934	0.235361	accelerated	0.0293848	0.437924	0.434842	accelerated
MTMR1	NM_003828	5	57	0.00137765	0.235651	accelerated	0.154044	0.620504	0.620206	accelerated
CHODL	NM_001204177	5	57	0.0013834	0.235502	constrained	0.0887461	0.549483	0.547162	constrained
MTMR1	NM_001306144	5	57	0.001385	0.234652	accelerated	0.184389	0.651831	0.64913	accelerated
EXOC7	NM_001013839	5	57	0.00139043	0.234455	constrained	0.215551	0.679581	0.677582	constrained
HELLS	NM_001289074	5	57	0.0014112	0.236835	constrained	0.19134	0.658183	0.65534	constrained
DLX1	NM_178120	5	57	0.00142014	0.237217	constrained
VEGFA	NM_001171629	5	57	0.00142174	0.236374	constrained
NSUN3	NM_022072	5	57	0.00143356	0.236133	constrained	0.0330816	0.446346	0.443991	constrained
MAP3K7	NM_145332	5	57	0.00143356	0.237231	constrained	0.0397489	0.464123	0.461842	constrained
OR52N5	NM_001001922	2	48	0.00144828	0.237457	accelerated	0.0241639	0.419894	0.416941	accelerated
CHML	NM_001821	5	55	0.00146493	0.239085	constrained	0.0316705	0.44332	0.440777	constrained
DEPDC7	NM_139160	5	56	0.00146782	0.238464	constrained	0.0120406	0.397712	0.395036	constrained
BCAT1	NM_001178094	5	56	0.00148013	0.239371	constrained	0.142055	0.611574	0.608986	constrained
TGM6	NM_001254734	5	57	0.0014818	0.238557	accelerated	0.0258789	0.426229	0.423521	accelerated
HMGCS2	NM_005518	5	54	0.00148375	0.237795	accelerated	0.000488133	0.369804	0.60342	accelerated
PCDH15	NM_001142769	5	57	0.00148436	0.236825	accelerated	0.0255225	0.426102	0.423291	accelerated
KLHL28	NM_001308112	5	56	0.00150258	0.238662	constrained	0.41048	0.81109	0.808971	constrained
GNAT3	NM_001102386	5	57	0.00150608	0.238156	accelerated	6.96878e-05	0.369804	1.20605	accelerated
BCAT1	NM_005504	5	56	0.00150765	0.237348	constrained	0.13799	0.607916	0.604972	constrained
EXOC7	NM_001282313	5	57	0.00152653	0.239262	constrained	0.2319	0.690724	0.688461	constrained
RBM6	NM_005777	5	57	0.00153516	0.239559	constrained	0.00139984	0.369804	0.397154	constrained
HELLS	NM_001289072	5	57	0.00155081	0.240945	constrained	0.121643	0.586432	0.583404	constrained
TGM5	NM_201631	5	57	0.00157062	0.242962	accelerated	0.000288513	0.369804	0.713306	accelerated
PCDH15	NM_001142765	5	57	0.0015735	0.242353	accelerated	0.0158118	0.402643	0.401537	accelerated
OSMR	NM_003999	5	57	0.00161439	0.24758	constrained	0.00282451	0.369804	0.391059	constrained
SLC38A5	NM_033518	5	54	0.00161555	0.246693	constrained	0.0214887	0.414974	0.418094	constrained
PROX2	NM_001243007	5	57	0.00163612	0.248767	constrained	0.073573	0.527732	0.524852	constrained
TBX3	NM_005996	5	57	0.0016489	0.249643	constrained	0.100518	0.563931	0.560986	constrained
ATRX	NM_000489	5	57	0.00167094	0.251909	constrained	0.02123	0.414974	0.418233	constrained
STC2	NM_003714	5	57	0.001685	0.252956	constrained	0.257592	0.710431	0.708803	constrained
HELLS	NM_001289069	5	57	0.00168596	0.252037	constrained	0.109447	0.571867	0.56941	constrained
ATRX	NM_138270	5	57	0.0016866	0.251077	constrained	0.02123	0.414974	0.417995	constrained
PJVK	NM_001042702	5	57	0.00168851	0.250315	accelerated	0.146939	0.616043	0.615439	accelerated
SPINDOC	NM_138471	5	57	0.0016965	0.250456	constrained	0.0476937	0.477518	0.475879	constrained
CBWD1	NM_001145355	5	51	0.00171727	0.252474	accelerated	0.384445	0.797631	0.795576	accelerated
ITGAV	NM_001144999	5	57	0.00174251	0.255131	constrained	0.070888	0.525401	0.523836	constrained
TLR10	NM_001195107	5	55	0.00174444	0.254367	constrained	0.645024	0.907269	0.906685	constrained
TLR10	NM_001017388	5	55	0.00174444	0.253328	constrained	0.645024	0.907269	0.906648	constrained
TLR10	NM_030956	5	55	0.00174444	0.252298	constrained	0.645024	0.907269	0.906612	constrained
SPINK13	NM_001040129	5	48	0.00176037	0.253572	constrained	0.0372336	0.458832	0.456039	constrained
CASC1	NM_001204102	5	54	0.00176616	0.25338	constrained	0.000910097	0.369804	0.492206	constrained
SLX1A	NM_001014999	4	45	0.00179441	0.256398	constrained	0.0931383	0.555207	0.552304	constrained
C3orf30	NM_152539	5	53	0.00180237	0.256506	constrained	0.0329808	0.446346	0.444015	constrained
KIFC2	NM_145754	5	55	0.00181178	0.256819	constrained	0.0303382	0.44085	0.438087	constrained
C8orf58	NM_001013842	5	54	0.00182627	0.257844	constrained	0.117607	0.581069	0.578721	constrained
GRIK2	NM_021956	5	57	0.00183804	0.25848	accelerated	0.231503	0.690724	0.68799	accelerated
CBWD3	NM_201453	3	52	0.00185017	0.259162	accelerated	0.755658	0.938071	0.937476	accelerated
COMMD7	NM_001099339	5	55	0.00185596	0.258953	constrained	0.17173	0.640849	0.638325	constrained
IPO4	NM_024658	5	57	0.00186871	0.259714	accelerated	0.0356684	0.454683	0.4519	accelerated
ANK2	NM_001148	5	57	0.00187094	0.259013	constrained	0.234739	0.693639	0.690903	constrained
WDYHV1	NM_001283024	5	57	0.0018735	0.258362	constrained
NOX5	NM_001184779	5	35	0.00188203	0.258536	accelerated	0.000983362	0.369804	0.44204	accelerated
OTOA	NM_144672	5	56	0.00189506	0.259325	constrained	0.530376	0.866772	0.865571	constrained
CALHM1	NM_001001412	5	56	0.00190992	0.260357	accelerated	9.58701e-05	0.369804	1.10612	accelerated
CBWD2	NM_172003	3	49	0.00191461	0.26	accelerated	0.809212	0.953871	0.953279	accelerated
GPR55	NM_005683	5	57	0.00192526	0.260452	constrained	0.0868619	0.548471	0.545653	constrained
GUCD1	NM_001284257	5	51	0.00192547	0.259494	constrained
ZNF585A	NM_199126	4	43	0.00194285	0.260848	constrained	0.229887	0.689727	0.687081	constrained
ZNF585A	NM_152655	4	43	0.00194285	0.259868	constrained	0.229887	0.689727	0.687022	constrained
CATSPERE	NM_001130957	5	54	0.0019472	0.259473	constrained	0.00132497	0.369804	0.405852	constrained
TGM5	NM_004245	5	57	0.0019636	0.260682	accelerated	0.000182002	0.369804	1.04994	accelerated
HLA-DRB3	NM_022555	2	48	0.00196603	0.260034	constrained	0.588233	0.888649	0.887168	constrained
CDC25B	NM_001287517	5	56	0.00197761	0.260598	constrained	0.247723	0.704081	0.701845	constrained
SH3BGRL2	NM_031469	5	57	0.00198756	0.260942	accelerated	0.632142	0.903593	0.902468	accelerated
TP63	NM_001114980	5	57	0.00199746	0.261278	accelerated	0.0999788	0.562469	0.5596	accelerated
TP63	NM_001114981	5	57	0.00200609	0.261446	accelerated	0.351048	0.778476	0.775766	accelerated
SVOPL	NM_001139456	5	57	0.00200801	0.26074	accelerated	0.0099749	0.387434	0.38405	accelerated
CBWD3	NM_001291821	3	52	0.00202251	0.261669	accelerated	0.738821	0.933289	0.933041	accelerated
RBP4	NM_006744	5	57	0.00202558	0.261116	accelerated	0.00419611	0.369804	0.380209	accelerated
DCAF12L1	NM_178470	4	52	0.00204134	0.262198	constrained	0.0596844	0.505227	0.502153	constrained
MRPS18C	NM_001297767	5	55	0.00204351	0.261532	constrained	0.829565	0.959497	0.958851	constrained
C8orf58	NM_173686	5	54	0.00204423	0.260687	constrained	0.0890704	0.549483	0.54663	constrained
OR10G3	NM_001005465	3	52	0.00205654	0.261321	accelerated	0.00570835	0.369804	0.366574	accelerated
MYH8	NM_002472	5	56	0.00206647	0.261648	accelerated	0.00480597	0.369804	0.378927	accelerated
LRRC70	NM_181506	4	55	0.00206958	0.261112	constrained	0.0237932	0.419178	0.415936	constrained
PLD2	NM_001243108	5	57	0.00207989	0.261486	accelerated	0.00208619	0.369804	0.403405	accelerated
PLD2	NM_002663	5	57	0.00209267	0.262166	accelerated	0.00182824	0.369804	0.395506	accelerated
CCDC107	NM_174923	5	55	0.00209709	0.261798	constrained	0.00997434	0.387434	0.384456	constrained
RTL4	NM_001004308	5	52	0.00210506	0.261874	constrained	0.00695436	0.371461	0.375525	constrained
SAMD12	NM_207506	5	57	0.00211855	0.262634	constrained	0.053184	0.488769	0.485843	constrained
ITGB4	NM_000213	5	57	0.00213101	0.263261	accelerated	0.0245143	0.422023	0.419434	accelerated
VEGFA	NM_001204385	5	46	0.00213197	0.262468	constrained	0.474925	0.839578	0.837678	constrained
BCDIN3D	NM_181708	5	55	0.00213692	0.262171	constrained	0.0173631	0.402643	0.400659	constrained
XRN1	NM_001282859	5	57	0.00213708	0.261289	constrained	0.281781	0.732396	0.729872	constrained
ARHGAP20	NM_020809	5	54	0.00213765	0.260463	constrained	0.0419115	0.468309	0.465708	constrained
COA4	NM_016565	5	57	0.00213804	0.259622	constrained	0.100016	0.562469	0.559358	constrained
PLEKHA1	NM_001195608	5	55	0.00214344	0.259393	constrained	0.242211	0.697999	0.695104	constrained
OR5M9	NM_001004743	2	52	0.00214706	0.25895	accelerated	0.0263061	0.428351	0.425682	accelerated
MYH13	NM_003802	5	56	0.00216136	0.259794	accelerated	3.9924e-05	0.369804	1.38189	accelerated
CKM	NM_001824	5	57	0.0021636	0.259188	accelerated	0.0474148	0.477518	0.475426	accelerated
ARHGAP20	NM_001258415	5	54	0.00217313	0.259456	constrained	0.060394	0.507382	0.504323	constrained
BOD1	NM_138369	5	56	0.00217458	0.25876	constrained	0.0167847	0.402643	0.40289	constrained
OR51M1	NM_001004756	5	56	0.00217748	0.258241	accelerated	0.000853514	0.369804	0.476495	accelerated
FHOD1	NM_013241	5	57	0.00217766	0.257405	accelerated	0.122158	0.587546	0.584416	accelerated
PDHB	NM_000925	5	57	0.00218437	0.257343	accelerated	0.443816	0.82512	0.823513	accelerated
TBC1D25	NM_002536	5	56	0.00218469	0.256531	constrained	0.091638	0.554097	0.551533	constrained
PRPF38B	NM_018061	5	57	0.00219331	0.256697	constrained	0.219528	0.681746	0.679412	constrained
MGA	NM_001164273	5	57	0.00219938	0.256563	constrained	0.00125897	0.369804	0.407258	constrained
ARHGAP20	NM_001258416	5	54	0.00222454	0.25865	constrained	0.0393527	0.463133	0.46064	constrained
APEX2	NM_001271748	5	55	0.00223396	0.258899	constrained	0.0154514	0.402604	0.401818	constrained
VPS54	NM_016516	5	57	0.00223644	0.258345	constrained	0.245668	0.701466	0.698825	constrained
PYGM	NM_001164716	5	57	0.00224411	0.258392	accelerated	0.00155959	0.369804	0.399867	accelerated
ZBTB44	NM_014155	5	57	0.00225338	0.258622	constrained	0.135173	0.604349	0.601226	constrained
TAGLN2	NM_001277224	5	55	0.00225568	0.258054	accelerated	0.0147768	0.402604	0.402733	accelerated
VPS54	NM_001005739	5	57	0.002262	0.257948	constrained	0.307626	0.750337	0.747847	constrained
CATSPERE	NM_001242340	5	54	0.0022622	0.257146	constrained	0.00101385	0.369804	0.427958	constrained
ZNF484	NM_001261458	4	38	0.00226364	0.256491	constrained	0.0194612	0.408721	0.406033	constrained
RCCD1	NM_001017919	5	49	0.00227451	0.256904	constrained	0.00620165	0.371461	0.377254	constrained
RCCD1	NM_033544	5	49	0.00227451	0.256091	constrained	0.00620165	0.371461	0.376592	constrained
BOC	NM_001301861	5	57	0.00227734	0.255601	accelerated	0.174062	0.643304	0.640867	accelerated
BOC	NM_033254	5	57	0.0022783	0.254904	accelerated	0.174062	0.643304	0.640799	accelerated
CHST3	NM_004273	5	57	0.00229747	0.256243	accelerated	0.374742	0.793815	0.791636	accelerated
JMJD7-PLA2G4B	NM_001198588	5	57	0.00231344	0.257218	accelerated	0.984012	0.995911	0.995749	constrained
ADCY10	NM_018417	5	56	0.00231887	0.257019	constrained	0.000636246	0.369804	0.478747	constrained
MGA	NM_001080541	5	57	0.0023489	0.259539	constrained	0.00192476	0.369804	0.391892	constrained
ARHGAP20	NM_001258418	5	54	0.00235489	0.259395	constrained	0.0432428	0.471639	0.469058	constrained
ARHGAP20	NM_001258417	5	54	0.00235561	0.258674	constrained	0.0432428	0.471639	0.468911	constrained
POR	NM_000941	5	56	0.00235689	0.258018	accelerated	0.194392	0.660261	0.657723	accelerated
TACR2	NM_001057	5	57	0.00236456	0.258063	accelerated	0.00174317	0.369804	0.399578	accelerated
TMEM184C	NM_018241	5	57	0.00237862	0.258804	constrained	0.00294463	0.369804	0.381732	constrained
WDPCP	NM_001042692	5	57	0.00239843	0.260163	constrained	0.0149784	0.402604	0.400656	constrained
CDC25B	NM_001287516	5	56	0.00241716	0.261399	constrained	0.300052	0.744332	0.74173	constrained
IL23R	NM_144701	5	57	0.00244475	0.263581	constrained	0.0204679	0.414974	0.41503	constrained
JMJD7-PLA2G4B	NM_005090	5	57	0.00247606	0.26615	accelerated	0.924846	0.98269	0.982678	accelerated
FAM181A	NM_138344	4	54	0.00248306	0.266098	constrained	0.238872	0.696259	0.693747	constrained
SLC25A13	NM_014251	5	57	0.00248533	0.265542	accelerated	0.0221553	0.415254	0.411848	accelerated
EFCAB7	NM_032437	5	57	0.00249427	0.2657	constrained	0.0258274	0.426229	0.423479	constrained
ADCY10	NM_001167749	5	56	0.00250705	0.266264	constrained	0.000835141	0.369804	0.489945	constrained
USP53	NM_019050	5	56	0.00254533	0.269525	constrained	0.158977	0.626726	0.625232	constrained
DUSP15	NM_177991	5	52	0.00256127	0.270408	accelerated	0.538167	0.870488	0.869067	accelerated
DUSP15	NM_001012644	5	52	0.00256127	0.269608	accelerated	0.61239	0.89567	0.894374	accelerated
ADCY10	NM_001297772	5	56	0.00256296	0.26899	constrained	0.000619603	0.369804	0.487417	constrained
TCP11X2	NM_001277423	2	37	0.00256489	0.2684	constrained	0.805087	0.953004	0.952472	constrained
ATF7IP2	NM_001256160	5	55	0.00256778	0.267915	constrained	0.00412243	0.369804	0.383574	constrained
GBA3	NM_001128432	5	57	0.00258213	0.268625	accelerated	0.010345	0.390202	0.388362	accelerated
TIMM22	NM_013337	4	53	0.00259603	0.269283	accelerated	0.0323778	0.444813	0.442612	accelerated
TBX3	NM_016569	5	57	0.00261376	0.270335	constrained	0.100518	0.563931	0.560896	constrained
C1GALT1C1	NM_152692	5	56	0.00263513	0.271754	constrained	0.0926798	0.555207	0.552614	constrained
C1GALT1C1	NM_001011551	5	56	0.00263513	0.270969	constrained	0.0926798	0.555207	0.552519	constrained
SP140L	NM_138402	5	51	0.00265106	0.271821	constrained	0.163218	0.631139	0.629115	constrained
VEGFA	NM_001171627	5	57	0.00265338	0.271278	constrained
FAM210A	NM_152352	5	56	0.0026554	0.270707	constrained	0.0188167	0.404056	0.402286	constrained
FAM210A	NM_001098801	5	56	0.0026554	0.269933	constrained	0.0188167	0.404056	0.402038	constrained
VEGFA	NM_001171628	5	57	0.00266201	0.269833	constrained
RPS15	NM_001308226	4	52	0.00266264	0.269131	constrained
C9orf131	NM_203299	5	54	0.00266627	0.268734	constrained	0.0246981	0.422448	0.420087	constrained
ZSWIM2	NM_182521	5	56	0.00267206	0.268557	constrained	0.0564034	0.495299	0.493003	constrained
C22orf15	NM_182520	5	56	0.00267206	0.2678	constrained	0.0564034	0.495299	0.492878	constrained
CASC1	NM_001204101	5	54	0.00267713	0.267555	constrained	0.000579312	0.369804	0.514147	constrained
VPS52	NM_022553	5	54	0.00267713	0.266805	constrained	0.000579312	0.369804	0.501293	constrained
RAB3B	NM_002867	5	56	0.00268003	0.266348	accelerated	0.197258	0.662727	0.660573	accelerated
PRRX2	NM_016307	5	53	0.00270102	0.267687	constrained	0.578403	0.884547	0.882922	constrained
SYCE1L	NM_001129979	5	51	0.00270899	0.267731	constrained	0.0173017	0.402643	0.400577	constrained
VEGFA	NM_001171626	5	57	0.00272207	0.268279	constrained
ADTRP	NM_032744	5	56	0.00272564	0.267889	constrained	0.0750191	0.530696	0.527771	constrained
ZFP28	NM_001308440	5	51	0.00273651	0.268215	constrained	0.080531	0.539975	0.537489	constrained
C1QTNF7	NM_001135170	4	57	0.00274375	0.268186	constrained	0.598542	0.890367	0.889004	accelerated
ZNF566	NM_001300970	4	47	0.00274664	0.267734	constrained	0.0811306	0.540124	0.537965	constrained
JCHAIN	NM_144646	5	57	0.00276105	0.268403	constrained	0.0233764	0.416691	0.41515	constrained
KLK11	NM_001136032	5	55	0.00278792	0.270277	accelerated	0.000535493	0.369804	0.561668	accelerated
KLK11	NM_006853	5	55	0.00278792	0.269542	accelerated	0.000535493	0.369804	0.545148	accelerated
CBWD6	NM_001085457	3	49	0.00279878	0.269859	accelerated	0.780133	0.946284	0.945574	accelerated
CDC25B	NM_001287518	5	56	0.00282051	0.271218	constrained	0.104615	0.5688	0.566582	constrained
COQ10B	NM_025147	5	57	0.00284444	0.272782	constrained	0.103409	0.567385	0.564291	constrained
WWP1	NM_007013	5	57	0.00284444	0.272049	constrained	0.193892	0.659866	0.657123	constrained
BEX2	NM_001168399	5	47	0.0028473	0.271593	constrained	0.00416834	0.369804	0.379681	constrained
GSTT2B	NM_001080843	5	47	0.0028473	0.270866	constrained	0.00416834	0.369804	0.378685	constrained
MYL1	NM_079422	5	57	0.00284955	0.270358	accelerated	0.0253319	0.424434	0.422969	accelerated
CATSPERE	NM_173807	5	54	0.0028502	0.2697	constrained	0.002045	0.369804	0.399908	constrained
KLC3	NM_177417	5	55	0.00285599	0.269531	accelerated	0.0579992	0.499612	0.496913	accelerated
TTN	NM_001256850	5	57	0.0028569	0.268903	accelerated	0.00501945	0.369804	0.373631	accelerated
PAK6	NM_001276718	5	57	0.00288405	0.270743	accelerated	0.00241311	0.369804	0.395853	accelerated
RAD51AP2	NM_001099218	5	55	0.00288568	0.270183	constrained	0.000565594	0.369804	0.543803	constrained
ZNF484	NM_031486	4	38	0.00290812	0.27157	constrained	0.0217965	0.414974	0.412941	constrained
CLEC14A	NM_175060	5	53	0.00290885	0.270927	constrained	0.00791614	0.372528	0.369274	constrained
TGM1	NM_000359	5	57	0.00292175	0.271418	accelerated	0.0559166	0.495299	0.49298	accelerated
PBOV1	NM_021635	5	43	0.00292913	0.271394	constrained	0.051709	0.482835	0.479969	constrained
ECHDC1	NM_018479	5	56	0.00293677	0.271396	accelerated	0.187087	0.653792	0.650949	accelerated
SAMD13	NM_001134664	5	57	0.00294508	0.271458	constrained
SAMD13	NM_001134663	5	57	0.00294508	0.270757	constrained
SLC35A1	NM_001168398	5	57	0.00296201	0.271612	accelerated	0.551149	0.876008	0.874406	accelerated
OR1D2	NM_002548	2	48	0.00296969	0.271616	accelerated	0.0548859	0.493933	0.491149	accelerated
CLDN11	NM_005602	5	57	0.00297351	0.271268	accelerated	0.0755213	0.531788	0.528832	accelerated
CWF19L1	NM_001303405	5	57	0.00298278	0.271417	accelerated	0.40536	0.808497	0.806456	accelerated
CWF19L1	NM_001303406	5	57	0.00298405	0.270841	accelerated	0.40536	0.808497	0.806409	accelerated
ZNF668	NM_001172670	5	56	0.0030029	0.271858	constrained	0.0628847	0.512733	0.509749	constrained
ZNF668	NM_001172668	5	56	0.00300482	0.271341	constrained	0.0628847	0.512733	0.50963	constrained
VEGFA	NM_001287044	5	57	0.00300514	0.270683	constrained
ZNF268	NM_001165881	5	43	0.00302254	0.271563	constrained	0.0184595	0.404056	0.402353	constrained
ZNF268	NM_003415	5	43	0.00303123	0.271658	constrained	0.0184595	0.404056	0.4021	constrained
OR5H15	NM_001005515	3	44	0.00303123	0.270976	accelerated	0.131142	0.599876	0.596795	accelerated
CLN3	NM_001286110	5	56	0.00303198	0.270363	constrained	0.750692	0.937073	0.936315	constrained
PLA2G4B	NM_001114633	5	57	0.00303262	0.269744	accelerated	0.912635	0.978598	0.978534	accelerated
SLC2A4	NM_001042	5	57	0.00303741	0.269496	accelerated	0.00105425	0.369804	0.414666	accelerated
MDM2	NM_001145340	5	55	0.00304137	0.269176	constrained	0.0132088	0.401206	0.400697	constrained
ASIC2	NM_183377	5	57	0.0030553	0.269738	accelerated	0.0704404	0.525022	0.522089	accelerated
FBXL12	NM_017703	5	51	0.00307757	0.271032	constrained	0.867109	0.968474	0.968294	constrained
ZNF585A	NM_001288800	4	43	0.00307975	0.270554	constrained	0.0887792	0.549483	0.547171	constrained
GDAP1L1	NM_001256739	5	56	0.00307975	0.269888	accelerated	0.211077	0.676303	0.674047	accelerated
NOX5	NM_024505	5	35	0.00308047	0.269288	accelerated	0.000835214	0.369804	0.481821	accelerated
RP1	NM_006269	5	57	0.00309715	0.270082	constrained	0.323457	0.761667	0.759193	constrained
PYGM	NM_005609	5	57	0.00311537	0.271006	accelerated	0.00146573	0.369804	0.396353	accelerated
SLC25A13	NM_001160210	5	57	0.00312846	0.271482	accelerated	0.0423432	0.469373	0.466611	accelerated
CD2AP	NM_012120	5	57	0.00312974	0.270932	constrained	0.0431604	0.471639	0.468752	constrained
ACHE	NM_000665	5	56	0.00313709	0.270909	constrained	0.30201	0.746538	0.743861	constrained
ACHE	NM_001302622	5	56	0.00313709	0.270253	constrained	0.30201	0.746538	0.743808	constrained
BUB1B-PAK6	NM_001128628	5	57	0.00314572	0.270342	accelerated	0.00254911	0.369804	0.402888	accelerated
BUB1B-PAK6	NM_001128629	5	57	0.00314572	0.26969	accelerated	0.00254911	0.369804	0.401057	accelerated
PAK6	NM_020168	5	57	0.00314572	0.269042	accelerated	0.00254911	0.369804	0.399242	accelerated
PAK6	NM_001276717	5	57	0.00314859	0.268642	accelerated	0.00254911	0.369804	0.397444	accelerated
ZNF529	NM_020951	5	40	0.00314926	0.268057	constrained	0.00468592	0.369804	0.372004	constrained
ZNF529	NM_001145649	5	40	0.00314926	0.267417	constrained	0.00468592	0.369804	0.371153	constrained
ZSCAN10	NM_001282415	5	51	0.0031594	0.267639	constrained	0.00612411	0.371461	0.37584	constrained
TREML1	NM_001271807	5	56	0.00318185	0.2689	constrained	0.110294	0.571917	0.568944	constrained
ZNF484	NM_001007101	4	37	0.0032043	0.270156	constrained	0.0274014	0.432336	0.432093	constrained
ZNF484	NM_001261459	4	37	0.0032043	0.269517	constrained	0.0274014	0.432336	0.431896	constrained
ZNF484	NM_001261460	4	37	0.0032043	0.268881	constrained	0.0274014	0.432336	0.431699	constrained
PHAX	NM_032177	5	57	0.00320706	0.26848	constrained	0.069361	0.524226	0.521232	constrained
CASC1	NM_018272	5	54	0.00321154	0.268224	constrained	0.000953921	0.369804	0.458584	constrained
CAPN2	NM_001146068	5	57	0.00322367	0.268607	accelerated	0.0772135	0.53605	0.534625	accelerated
ADTRP	NM_001143948	5	56	0.00323616	0.269017	constrained	0.0407494	0.465347	0.465037	constrained
TMEM215	NM_212558	5	57	0.00327671	0.271753	accelerated	0.00481169	0.369804	0.378516	accelerated
TMEM87A	NM_001110503	5	56	0.00328725	0.271993	constrained	0.736886	0.933289	0.934006	accelerated
FUT11	NM_173540	5	57	0.00329939	0.272364	constrained	0.00247935	0.369804	0.397304	constrained
C4orf3	NM_001001701	5	50	0.00330113	0.271877	constrained	0.576414	0.884022	0.882338	constrained
TGM3	NM_003245	4	56	0.00330785	0.271802	accelerated	0.00110248	0.369804	0.405958	accelerated
CLEC9A	NM_207345	5	53	0.00331046	0.271389	constrained	0.193631	0.659752	0.657011	constrained
ZBTB44	NM_001301098	5	57	0.00331345	0.27101	constrained	0.880728	0.970713	0.970786	accelerated
AKAP7	NM_016377	5	57	0.00332272	0.271144	constrained	0.0495988	0.481051	0.478874	constrained
ZSCAN10	NM_001282416	5	54	0.00335249	0.272948	constrained	0.00945464	0.387007	0.384552	constrained
ANKHD1	NM_024668	5	57	0.0033716	0.273877	constrained
ANKHD1	NM_017978	5	57	0.00337735	0.273719	constrained
GP2	NM_001007242	5	55	0.00338968	0.274094	constrained	0.411314	0.811648	0.809599	constrained
IL1F10	NM_173161	5	54	0.00342253	0.276123	accelerated	0.00708641	0.371461	0.375623	accelerated
IL1F10	NM_032556	5	54	0.00342253	0.275498	accelerated	0.00708641	0.371461	0.375049	accelerated
C9orf131	NM_001040410	5	54	0.00342733	0.275262	constrained	0.0234245	0.416691	0.413881	constrained
G3BP1	NM_005754	5	55	0.00343498	0.275255	constrained	0.553889	0.876825	0.875342	constrained
G3BP1	NM_198395	5	55	0.00343498	0.274636	constrained	0.553889	0.876825	0.875303	constrained
BCAT1	NM_001178092	5	56	0.00343964	0.274392	constrained	0.073952	0.528056	0.525282	constrained
PGK2	NM_138733	3	51	0.00345832	0.275265	constrained	0.255682	0.708788	0.706297	constrained
ERAS	NM_181532	5	56	0.00346143	0.274898	constrained	0.0112782	0.390507	0.389593	constrained
ATG12	NM_001277783	5	55	0.00346143	0.274286	constrained	0.198391	0.664377	0.661744	constrained
CXorf51A	NM_001144064	2	31	0.00347543	0.274783	constrained	0.377225	0.795358	0.793393	constrained
IGF1R	NM_000875	5	57	0.00347703	0.2743	constrained	0.0502429	0.481051	0.47842	constrained
CDH23	NM_001171932	5	57	0.00347831	0.273794	accelerated	0.0430028	0.471491	0.46999	accelerated
KDM4C	NM_001304340	5	56	0.00348092	0.273394	constrained	0.00114763	0.369804	0.401241	constrained
OR51I1	NM_001005288	4	54	0.00348323	0.272973	accelerated	0.00182733	0.369804	0.397795	accelerated
ITGB4	NM_001005731	5	57	0.00348917	0.272838	accelerated	0.0269736	0.432156	0.429061	accelerated
ZNF285	NM_001291491	5	45	0.00351435	0.274204	constrained	0.0278174	0.432336	0.430802	constrained
ZNF285	NM_001291490	5	45	0.00351435	0.273604	constrained	0.0278174	0.432336	0.430609	constrained
WDYHV1	NM_001283027	5	57	0.00351793	0.273284	constrained	0.193601	0.659752	0.6571	constrained
USH1C	NM_153676	5	57	0.00351952	0.272813	accelerated	0.119427	0.582659	0.58017	accelerated
MDM2	NM_001278462	5	55	0.0035374	0.273602	constrained	0.010322	0.390202	0.38919	constrained
BBC3	NM_014417	5	48	0.0035377	0.273032	constrained	0.757562	0.938632	0.938292	constrained
OR51A7	NM_001004749	4	56	0.00353926	0.272561	accelerated	0.00172237	0.369804	0.397442	accelerated
METTL15	NM_001297775	5	57	0.00355754	0.273378	constrained	0.0906532	0.552607	0.54962	constrained
BBS7	NM_176824	5	56	0.00356103	0.273056	constrained	0.649774	0.908707	0.907612	constrained
NSD1	NM_022455	5	57	0.00357448	0.273497	constrained	0.0167342	0.402643	0.403356	constrained
RPL27A	NM_000990	5	56	0.00358283	0.273549	constrained
ERICH5	NM_173549	5	55	0.00360547	0.274687	constrained	0.0516163	0.482835	0.480655	constrained
IGF1R	NM_001291858	5	57	0.00361665	0.27495	constrained	0.0502429	0.481051	0.478289	constrained
LNPK	NM_001305011	5	56	0.00362864	0.275274	accelerated	0.185705	0.65285	0.650062	accelerated
ZNF283	NM_001297752	5	39	0.00364353	0.275815	constrained	0.0282411	0.434415	0.43119	constrained
TMED1	NM_006858	5	57	0.00364476	0.275323	constrained	0.583259	0.886393	0.884756	constrained
TTN	NM_133432	5	56	0.0036847	0.27775	accelerated	0.0111414	0.390507	0.389926	accelerated
TTC23	NM_001288616	5	56	0.0036873	0.277358	constrained	0.147829	0.616043	0.614928	constrained
TTC23	NM_001288615	5	56	0.0036873	0.276773	constrained	0.147829	0.616043	0.614855	constrained
CASC1	NM_001082973	5	54	0.00372857	0.279282	constrained	0.000827994	0.369804	0.494127	constrained
TMEM87A	NM_015497	5	56	0.00373007	0.278807	constrained	0.823075	0.957877	0.95736	constrained
CPLANE1	NM_023073	5	57	0.00374221	0.279128	constrained	0.129218	0.597859	0.594528	constrained
CHRNA10	NM_020402	5	57	0.00376266	0.280066	accelerated	0.119361	0.582659	0.580503	accelerated
C9orf131	NM_001040412	5	54	0.0037655	0.279693	constrained	0.0309852	0.441941	0.439365	constrained
TAF4	NM_003185	5	54	0.0037655	0.27911	constrained	0.0309852	0.441941	0.439185	constrained
ZNF268	NM_001165884	5	40	0.00377347	0.279119	constrained	0.00286201	0.369804	0.390011	constrained
CYP2S1	NM_030622	5	56	0.00378723	0.279556	accelerated	0.0174527	0.402643	0.399795	accelerated
PHF20	NM_016436	5	57	0.00379237	0.279355	constrained	0.0450789	0.476932	0.474116	constrained
C8orf58	NM_001198827	5	54	0.00383647	0.28202	constrained	0.124899	0.591942	0.589142	constrained
TAF1A	NM_139352	5	55	0.00384742	0.282242	constrained	0.0847099	0.546605	0.545196	constrained
SKOR1	NM_001258024	5	56	0.00384897	0.281775	constrained	0.498028	0.850603	0.849008	constrained
TTN	NM_003319	5	56	0.00385914	0.281939	accelerated	0.0107606	0.390507	0.391237	accelerated
API5	NM_001142931	5	57	0.0038617	0.281548	constrained
TULP2	NM_003323	5	56	0.00388716	0.282824	constrained	0.275132	0.72665	0.724413	constrained
CCDC73	NM_001008391	5	57	0.00391793	0.284482	constrained	0.0248406	0.422448	0.420238	constrained
TMEM132E	NM_207313	5	56	0.00391902	0.283982	accelerated	0.00589404	0.371461	0.374331	accelerated
FIG4	NM_014845	5	57	0.00391985	0.283464	constrained	0.025809	0.426229	0.423578	constrained
OR5C1	NM_001001923	5	56	0.00392992	0.283616	accelerated	0.00357106	0.369804	0.379156	accelerated
MRPL50	NM_019051	5	56	0.00395793	0.285059	constrained	0.523643	0.864318	0.862801	constrained
KCNJ10	NM_002241	5	57	0.00396202	0.284777	accelerated	0.167233	0.635634	0.632823	accelerated
MAP3K7	NM_145333	5	57	0.00396202	0.284203	constrained	0.0454011	0.476932	0.47577	constrained
RHEBL1	NM_144593	5	57	0.00396362	0.283745	constrained
OR4E2	NM_001001912	5	54	0.00397505	0.283993	accelerated	0.0013891	0.369804	0.397362	accelerated
MB	NM_005368	5	54	0.00398751	0.284312	accelerated	0.0216932	0.414974	0.413474	accelerated
ACHE	NM_001282449	5	56	0.00399684	0.284407	constrained	0.329841	0.764835	0.762441	constrained
LRRC41	NM_006369	5	57	0.00402304	0.2857	constrained	0.11347	0.576773	0.574371	constrained
TOMM5	NM_001134485	5	54	0.00402797	0.28548	constrained	0.434735	0.821862	0.82016	constrained
SLC25A25	NM_001006642	5	57	0.00404029	0.285785	constrained	0.18486	0.651831	0.649203	constrained
NEDD1	NM_001135177	5	56	0.00404353	0.285446	constrained	0.00529263	0.369804	0.370838	constrained
ZNF283	NM_181845	5	40	0.00404819	0.285209	constrained	0.014912	0.402604	0.402614	constrained
MDM2	NM_001145337	5	57	0.00404956	0.284742	constrained	0.0102248	0.390202	0.388915	constrained
MB	NM_203378	5	54	0.00405287	0.284413	accelerated	0.0216554	0.414974	0.41435	accelerated
MB	NM_203377	5	54	0.00405287	0.283853	accelerated	0.0216554	0.414974	0.414121	accelerated
ETNK2	NM_001297762	5	56	0.00405339	0.283331	constrained	0.021569	0.414974	0.4143	constrained
HIF3A	NM_152795	5	56	0.00405805	0.283101	constrained	0.0408683	0.465347	0.463795	constrained
C1S	NM_201442	5	56	0.00405882	0.282601	constrained	0.0335456	0.446346	0.44453	constrained
C1S	NM_001734	5	56	0.00406521	0.282493	constrained	0.0335456	0.446346	0.44436	constrained
PRM1	NM_002761	5	54	0.00406999	0.282274	accelerated	0.154125	0.620504	0.620173	accelerated
BBS7	NM_018190	5	56	0.00407776	0.282262	constrained	0.476845	0.840103	0.839651	constrained
NEDD1	NM_001135175	5	56	0.00407933	0.281822	constrained	0.00315844	0.369804	0.384941	constrained
FMO4	NM_002022	5	56	0.00408247	0.281492	constrained	0.64192	0.906383	0.90541	constrained
CXorf51B	NM_001244892	3	33	0.00408711	0.281267	constrained	0.76405	0.940707	0.93997	constrained
TTN	NM_133437	5	56	0.00409812	0.281481	accelerated	0.00968686	0.387007	0.385836	accelerated
RLN2	NM_005059	5	43	0.00410112	0.281144	constrained	0.112801	0.575844	0.572656	constrained
MARS2	NM_138395	5	54	0.00410422	0.280816	constrained	0.666474	0.914372	0.913647	constrained
IL18BP	NM_005699	5	55	0.00412758	0.281871	constrained	0.156147	0.622271	0.619238	constrained
KIAA0895	NM_001100425	5	57	0.00413678	0.281959	constrained	0.0346249	0.44938	0.44853	constrained
GVQW3	NM_001305225	5	55	0.00416182	0.283123	constrained	0.0116586	0.39219	0.388764	constrained
CEP97	NM_001303401	5	57	0.00417736	0.283638	constrained	0.166701	0.635634	0.633512	constrained
NSD1	NM_172349	5	57	0.00417831	0.283162	constrained	0.011939	0.397411	0.394316	constrained
LSS	NM_001001438	5	57	0.00417831	0.282624	constrained	0.011939	0.397411	0.39394	constrained
FGFR1OP	NM_001278690	5	50	0.00418598	0.282605	constrained	0.949565	0.987812	0.987747	accelerated
ASNSD1	NM_019048	5	56	0.00419564	0.282721	constrained	0.182483	0.649999	0.647293	constrained
MYOZ1	NM_021245	5	57	0.00420324	0.282164	accelerated	0.00731126	0.37147	0.368899	accelerated
MLN	NM_001184698	5	57	0.00420324	0.282697	accelerated	0.855678	0.965487	0.964868	constrained
ZNF544	NM_014480	3	40	0.00420539	0.281777	constrained	0.0142553	0.402604	0.401479	constrained
APEX2	NM_014481	5	55	0.00421736	0.282048	constrained	0.0142776	0.402604	0.401782	constrained
LNPK	NM_001305009	5	56	0.00421881	0.281616	accelerated	0.120765	0.585261	0.582747	accelerated
ETNK2	NM_001297760	5	55	0.0042303	0.281853	constrained	0.00947319	0.387007	0.384854	constrained
CATSPERZ	NM_001039496	5	53	0.00423185	0.28143	constrained	0.0066	0.371461	0.373888	constrained
WDPCP	NM_015910	5	57	0.00425787	0.282632	constrained	0.00861957	0.376403	0.37434	constrained
RPLP1	NM_213725	5	52	0.00426298	0.282444	constrained
PTPRB	NM_001206971	5	57	0.00428662	0.283483	constrained	0.0581155	0.499945	0.496557	constrained
GUCD1	NM_001284251	5	51	0.00430656	0.284273	constrained	0.0128111	0.400608	0.397695	constrained
PCDH1	NM_001278615	5	57	0.00432081	0.284685	accelerated	0.0109982	0.390507	0.389243	accelerated
KCMF1	NM_020122	5	57	0.00432592	0.284495	constrained
CWF19L1	NM_001303407	5	56	0.00432624	0.283991	accelerated	0.351201	0.778618	0.775906	accelerated
GDAP1L1	NM_024034	5	56	0.00432743	0.283547	accelerated	0.0307473	0.441941	0.439412	accelerated
KIF18A	NM_031217	5	57	0.00433966	0.283825	constrained	0.000766599	0.369804	0.510275	constrained
SMAD7	NM_001190823	5	57	0.00434988	0.283971	constrained	0.222794	0.685187	0.68262	constrained
KCNJ13	NM_001172416	5	57	0.00435531	0.283805	constrained
VEGFA	NM_001171630	5	57	0.00436362	0.283827	constrained
ZNF529	NM_001145650	5	40	0.00436436	0.283357	constrained	0.00570833	0.369804	0.367254	constrained
FAM84A	NM_001291410	5	54	0.0043657	0.282928	constrained	0.623532	0.900025	0.898477	constrained
TRIM29	NM_012101	5	57	0.00438535	0.283684	accelerated	0.00100045	0.369804	0.432857	accelerated
TTN	NM_133378	5	57	0.00439557	0.283829	accelerated	0.0043235	0.369804	0.374123	accelerated
2021-09-08	NM_001300798	5	57	0.00440483	0.283912	constrained
PIGA	NM_002641	5	57	0.00441314	0.283933	constrained	0.219064	0.6817	0.679251	constrained
MRPL44	NM_022915	5	57	0.00443103	0.28457	constrained	0.724132	0.931573	0.931172	constrained
FBXO16	NM_172366	5	57	0.00443455	0.284282	constrained	0.297438	0.742719	0.740557	constrained
GUCD1	NM_001284252	5	51	0.00444197	0.284246	constrained	0.0238693	0.419306	0.416425	constrained
IGFBP4	NM_001552	5	57	0.00444637	0.284017	constrained	0.13704	0.60633	0.603404	constrained
ZNF300	NM_052860	5	46	0.00445598	0.28412	constrained	0.30818	0.750629	0.74788	constrained
FKBP5	NM_004117	5	57	0.0044649	0.28418	constrained	0.253352	0.707054	0.705323	constrained
FKBP5	NM_001145775	5	57	0.00446522	0.283693	constrained	0.253352	0.707054	0.705267	constrained
FKBP5	NM_001145776	5	57	0.00446586	0.283228	constrained	0.253352	0.707054	0.70521	constrained
COMMD7	NM_053041	5	55	0.00447298	0.283175	constrained	0.230139	0.689727	0.687182	constrained
OTOF	NM_194248	5	56	0.00453263	0.286441	accelerated	0.00164918	0.369804	0.399181	accelerated
ZNF202	NM_003455	5	57	0.00454765	0.286881	constrained	0.0158397	0.402643	0.401362	constrained
ZNF202	NM_001301779	5	57	0.00455052	0.286554	constrained	0.0158397	0.402643	0.401069	constrained
ZNF202	NM_001301780	5	57	0.00455052	0.286048	constrained	0.0158397	0.402643	0.400775	constrained
AGPAT5	NM_018361	5	54	0.00455403	0.285763	constrained	0.554479	0.876825	0.875436	constrained
2021-09-08	NM_015146	5	57	0.00455595	0.285381	constrained
2021-09-08	NM_001300799	5	57	0.00455627	0.284899	constrained
NARS2	NM_024678	5	57	0.00458503	0.286194	constrained	0.0303685	0.44085	0.437977	constrained
API5	NM_001142930	5	57	0.00461826	0.287763	constrained
RGSL1	NM_001137669	3	53	0.00463029	0.288009	constrained	0.0369702	0.45819	0.455878	constrained
XRCC4	NM_022406	5	56	0.00463591	0.287855	constrained	0.00109759	0.369804	0.412946	constrained
NRG4	NM_138573	5	49	0.00463963	0.287584	constrained	0.00451409	0.369804	0.368505	constrained
TINF2	NM_001099274	5	55	0.00466609	0.288721	constrained	0.00845819	0.37602	0.372947	constrained
SHPRH	NM_173082	5	57	0.00467161	0.288561	constrained	0.0423822	0.469373	0.466892	constrained
AQP3	NM_004925	5	57	0.00467512	0.288278	accelerated	0.17335	0.642857	0.640019	accelerated
S100A11	NM_005620	5	56	0.00468789	0.288565	accelerated	0.329562	0.764835	0.762407	accelerated
KLRF1	NM_001291823	3	36	0.00469174	0.288303	constrained	0.0961951	0.557548	0.554656	constrained
LCE1D	NM_178352	2	48	0.00470347	0.288525	accelerated	0.0238892	0.419306	0.416563	accelerated
OR51L1	NM_001004755	3	55	0.00470812	0.288314	accelerated	0.0120483	0.397712	0.394539	accelerated
2021-09-08	NM_001098812	5	57	0.00471187	0.288047	constrained
ZNF300	NM_001172832	5	46	0.0047299	0.288654	constrained	0.287521	0.735826	0.734463	constrained
GIMD1	NM_001195138	5	55	0.00473077	0.288213	constrained	0.217309	0.680642	0.678549	constrained
ELN	NM_001278914	5	55	0.00474888	0.288821	accelerated	0.158977	0.626726	0.625161	accelerated
SUV39H1	NM_003173	5	56	0.00475947	0.288971	constrained
CLK4	NM_020666	5	56	0.00476394	0.28875	accelerated	0.0184401	0.404056	0.402439	accelerated
MBNL2	NM_144778	5	57	0.00477608	0.288994	accelerated	0.335924	0.76962	0.766974	accelerated
ZNF32	NM_001005368	5	55	0.0047797	0.288721	constrained
ZNF32	NM_006973	5	55	0.0047797	0.288232	constrained
ZCCHC17	NM_001282572	5	56	0.00479078	0.288411	constrained	0.248942	0.704764	0.702138	constrained
ELN	NM_001278918	5	54	0.00479217	0.288008	accelerated	0.14058	0.61058	0.607781	accelerated
CXorf66	NM_001013403	5	51	0.00479527	0.287708	constrained	0.104499	0.5688	0.5664	constrained
TMEM161B	NM_001289007	5	57	0.00480068	0.287548	constrained	0.134398	0.603824	0.601021	constrained
C9orf131	NM_001040411	5	54	0.00481695	0.288037	constrained	0.0385992	0.462167	0.459908	constrained
C9orf131	NM_001287391	5	54	0.00482853	0.288246	constrained	0.041047	0.465394	0.462637	constrained
CIB2	NM_001271889	5	54	0.00483168	0.28795	accelerated	0.579782	0.885149	0.883818	accelerated
CEP350	NM_014810	5	57	0.0048435	0.288172	constrained	0.00213696	0.369804	0.408655	constrained
TMEM161B	NM_153354	5	57	0.00485468	0.288355	constrained	0.345525	0.775584	0.773137	constrained
CDC25B	NM_001287519	5	56	0.00487632	0.289158	constrained	0.116246	0.58079	0.577859	constrained
FPGT	NM_003838	5	57	0.00487736	0.288738	constrained	0.0393527	0.463133	0.460485	constrained
CDC25B	NM_001287520	5	56	0.00489008	0.28901	constrained	0.116246	0.58079	0.577776	constrained
SDCBP2	NM_015685	5	57	0.00490324	0.289308	accelerated	0.150815	0.619399	0.617407	accelerated
WRB	NM_004627	5	53	0.00490423	0.288887	accelerated	0.210264	0.675675	0.673066	accelerated
ATP5F1A	NM_001001935	5	56	0.00491512	0.28905	accelerated	0.046292	0.476932	0.476451	accelerated
ATP5F1A	NM_001257335	5	56	0.00491668	0.288664	accelerated	0.046292	0.476932	0.476309	accelerated
CEP97	NM_024548	5	57	0.00491986	0.288375	constrained	0.231531	0.690724	0.688012	constrained
TMEM161B	NM_001289008	5	57	0.0049304	0.288518	constrained	0.335141	0.768449	0.765843	constrained
KRT17	NM_000422	5	57	0.00494062	0.288641	accelerated	0.00204519	0.369804	0.397699	accelerated
LY86	NM_004271	5	54	0.00494936	0.288678	accelerated	0.184763	0.651831	0.649323	accelerated
TMEM31	NM_182541	5	54	0.00495714	0.288658	constrained	0.0124857	0.398921	0.397945	constrained
SLC22A3	NM_021977	4	55	0.00496336	0.288548	constrained	0.499499	0.851436	0.849925	constrained
SGSM2	NM_014853	5	57	0.0049911	0.289687	accelerated	0.0161313	0.402643	0.403727	accelerated
HIF3A	NM_152794	5	56	0.00500377	0.28995	constrained	0.0307988	0.441941	0.439785	constrained
CD28	NM_001243078	5	56	0.00503419	0.291238	constrained	0.00321034	0.369804	0.384497	constrained
SYT7	NM_001252065	5	57	0.00504829	0.29158	accelerated	0.203017	0.66896	0.666701	accelerated
RAD21L1	NM_001136566	5	56	0.00505372	0.29142	constrained	0.362295	0.785557	0.783268	constrained
MON1B	NM_014940	5	57	0.00505532	0.291041	accelerated	0.632435	0.903593	0.902142	accelerated
XRCC4	NM_003401	5	56	0.0050675	0.291271	constrained	0.00116425	0.369804	0.402982	constrained
XRCC4	NM_022550	5	56	0.0050675	0.290801	constrained	0.00116425	0.369804	0.398992	constrained
ETV2	NM_014209	5	54	0.00506764	0.290341	constrained	0.0283005	0.434754	0.431716	constrained
FRAT2	NM_012083	3	44	0.00507386	0.29023	constrained	0.0246074	0.422023	0.418954	constrained
NEDD1	NM_001135176	5	56	0.00508632	0.290475	constrained	0.00506401	0.369804	0.371357	constrained
C15orf48	NM_032413	5	56	0.00509936	0.290754	accelerated	0.374409	0.793543	0.791512	accelerated
NEDD1	NM_152905	5	56	0.00510033	0.290343	constrained	0.00506401	0.369804	0.370572	constrained
ZSCAN18	NM_001145544	3	43	0.00510966	0.29041	constrained	0.0442172	0.472232	0.469764	constrained
TTN	NM_001267550	5	57	0.00511379	0.290181	accelerated	0.00168897	0.369804	0.403174	accelerated
TMEM87A	NM_001286487	5	56	0.00511762	0.289936	constrained	0.937053	0.985216	0.985393	constrained
LRRC40	NM_017768	5	57	0.00511922	0.289565	constrained	0.0127206	0.400161	0.397024	constrained
ATP23	NM_033276	4	49	0.00512522	0.289445	constrained	0.426777	0.817536	0.815728	constrained
FAM136A	NM_032822	4	57	0.00515324	0.290566	constrained	0.109243	0.571867	0.569546	constrained
PPP1R18	NM_133471	4	55	0.0051797	0.291596	constrained	0.0890704	0.549483	0.546533	constrained
HFE	NM_001300749	5	55	0.0052046	0.292535	constrained	0.0841768	0.546164	0.543382	constrained
NHS	NM_001291867	5	57	0.00520963	0.292356	constrained	0.100284	0.563339	0.560492	constrained
WASHC2A	NM_001005751	5	54	0.00523885	0.293532	constrained	0.0147414	0.402604	0.402085	constrained
ZNF300	NM_001172831	5	46	0.0052404	0.293158	constrained	0.331786	0.765666	0.763215	constrained
CCDC107	NM_001195200	5	55	0.00524925	0.293192	constrained	0.0212068	0.414974	0.418729	constrained
ZBED6	NM_001174108	5	56	0.0052507	0.292813	constrained	0.569552	0.881355	0.880164	constrained
CWF19L1	NM_018294	5	57	0.00526778	0.293306	accelerated	0.482016	0.842023	0.840336	accelerated
MDM2	NM_001145339	5	56	0.00527532	0.293267	constrained	0.0123593	0.398921	0.397576	constrained
C10orf113	NM_001010896	5	55	0.00528398	0.29329	constrained	0.0126152	0.398921	0.396234	constrained
TEX30	NM_001286775	5	56	0.00528474	0.292875	constrained
CKMT2	NM_001825	5	57	0.00529366	0.292913	accelerated	0.0179923	0.403692	0.40387	accelerated
CKMT2	NM_001099736	5	57	0.00529366	0.292458	accelerated	0.0179923	0.403692	0.403608	accelerated
CKMT2	NM_001099735	5	57	0.00529366	0.292005	accelerated	0.0179923	0.403692	0.403347	accelerated
ADCYAP1	NM_001099733	5	57	0.00529813	0.291799	constrained	0.144512	0.613802	0.610744	constrained
ADCYAP1	NM_001117	5	57	0.00529941	0.291419	constrained	0.144512	0.613802	0.610669	constrained
OR52E8	NM_001005168	2	52	0.00530735	0.291405	accelerated	0.0382773	0.461084	0.458282	accelerated
CATSPER1	NM_053054	5	52	0.00531199	0.29121	constrained	0.00881031	0.376403	0.375556	constrained
LAMTOR1	NM_017907	5	56	0.00532167	0.291292	accelerated	0.893695	0.974711	0.97465	constrained
RPLP1	NM_001003	5	54	0.00535558	0.292697	constrained
ZNF2	NM_021088	5	57	0.00535692	0.291874	constrained	0.173852	0.643304	0.640983	constrained
SLC25A25	NM_052901	5	57	0.00535692	0.292322	constrained	0.239204	0.696598	0.693953	constrained
ICA1L	NM_138468	5	57	0.00537513	0.292419	constrained	0.0414838	0.466515	0.464085	constrained
ICA1L	NM_001288622	5	57	0.00537737	0.292094	constrained	0.0414838	0.466515	0.463935	constrained
ICA1L	NM_001288623	5	57	0.00537737	0.291648	constrained	0.0414838	0.466515	0.463785	constrained
KRTAP10-12	NM_198699	3	48	0.00539294	0.292048	accelerated	0.0102931	0.390202	0.388523	accelerated
NT5C2	NM_001134373	5	57	0.00540548	0.292282	accelerated	0.0182335	0.403692	0.404044	accelerated
SP140L	NM_001308162	5	51	0.00541798	0.292513	constrained	0.139464	0.610178	0.607354	constrained
SNAPC5	NM_006049	5	56	0.00542717	0.292566	constrained	0.0376952	0.459835	0.457965	constrained
VCAN	NM_001164097	5	57	0.00544766	0.293226	constrained	0.00384718	0.369804	0.37938	constrained
ATP13A5	NM_198505	5	57	0.00545245	0.29304	accelerated	0.000811791	0.369804	0.492957	accelerated
TMEM132E	NM_001304438	5	56	0.00547076	0.293581	accelerated	0.00972245	0.387007	0.385479	accelerated
API5	NM_006595	5	57	0.0054812	0.293698	constrained
GUCD1	NM_001284256	5	51	0.0055027	0.294407	constrained
EFCC1	NM_024768	5	47	0.00551588	0.294669	constrained	0.122622	0.588795	0.585585	constrained
FER1L6	NM_001039112	5	57	0.00554031	0.29553	accelerated	0.00102719	0.369804	0.428361	accelerated
CUL2	NM_003591	5	57	0.00555309	0.295768	constrained
NT5C2	NM_012229	5	57	0.00555756	0.295564	accelerated	0.0206376	0.414974	0.415066	accelerated
CUL2	NM_001198777	5	57	0.00556395	0.295462	constrained
PLA1A	NM_001206961	5	56	0.00558344	0.296056	accelerated	0.709991	0.92772	0.926796	accelerated
USP7	NM_001286458	5	57	0.00559047	0.295987	constrained
ELN	NM_001081754	5	55	0.0055954	0.295808	accelerated	0.144476	0.613802	0.610889	accelerated
ZNF268	NM_001165882	5	43	0.00560987	0.296133	constrained	0.0165376	0.402643	0.403963	constrained
FBXO16	NM_001258211	5	57	0.005632	0.296861	constrained	0.33607	0.76962	0.767208	constrained
FANCD2	NM_033084	5	57	0.00564255	0.296977	constrained	0.0858658	0.547524	0.544535	constrained
LRIF1	NM_018372	5	57	0.0056435	0.296588	constrained	0.00487473	0.369804	0.374122	constrained
ZNF75D	NM_007131	4	44	0.00567308	0.297264	constrained	0.00400744	0.369804	0.38212	constrained
KIF20B	NM_016195	5	56	0.00567308	0.297703	constrained	0.0423194	0.469373	0.466944	constrained
ALDH7A1	NM_001202404	5	57	0.00567577	0.296968	accelerated	0.185358	0.652268	0.6499	accelerated
GEN1	NM_182625	5	54	0.00569176	0.297367	constrained	0.137277	0.607074	0.603989	constrained
GEN1	NM_001130009	5	54	0.00569331	0.297012	constrained	0.137277	0.607074	0.603912	constrained
PTPRH	NM_001161440	3	53	0.00571511	0.297713	accelerated	0.132341	0.601027	0.598628	accelerated
TTLL3	NM_001025930	5	57	0.00572114	0.297591	constrained	0.0127867	0.400608	0.39801	constrained
SMG7	NM_201568	5	56	0.00572881	0.297555	constrained	0.0212226	0.414974	0.418563	constrained
RPIA	NM_144563	5	56	0.00573136	0.297254	constrained	0.443816	0.82512	0.823469	constrained
ZNF2	NM_001017396	5	57	0.00574031	0.297285	constrained	0.285133	0.73478	0.732144	constrained
YBX1	NM_004559	5	57	0.00575756	0.297745	constrained
DMC1	NM_001278208	5	57	0.00577897	0.298418	constrained
IDH1	NM_005896	5	57	0.00581763	0.299979	accelerated	0.048299	0.478168	0.475341	accelerated
IDH1	NM_001282386	5	57	0.00581763	0.299545	accelerated	0.048299	0.478168	0.475206	accelerated
IDH1	NM_001282387	5	57	0.00581763	0.299112	accelerated	0.048299	0.478168	0.475071	accelerated
WDR33	NM_018383	5	57	0.00582018	0.298811	constrained	0.207248	0.673119	0.670357	constrained
SP140L	NM_001308163	5	52	0.0058225	0.298499	constrained	0.167327	0.635701	0.632903	constrained
HOXB4	NM_024015	5	52	0.00585051	0.299504	constrained	0.349703	0.777777	0.776164	constrained
NHS	NM_198270	5	57	0.00587609	0.300382	constrained	0.100284	0.563339	0.560401	constrained
HM13	NM_178581	5	56	0.00587673	0.299983	constrained	0.507612	0.856063	0.854279	constrained
IL10	NM_000572	5	57	0.00590229	0.300856	accelerated	0.969698	0.991533	0.991907	accelerated
SYNE4	NM_001297735	5	53	0.00590387	0.300506	constrained	0.618061	0.897619	0.896115	constrained
VEGFA	NM_001025367	5	49	0.0059081	0.300292	constrained	0.483094	0.843013	0.84124	constrained
SGSM2	NM_001098509	5	57	0.00591603	0.300266	accelerated	0.0178588	0.403692	0.402178	accelerated
FAM205A	NM_001141917	3	55	0.00593144	0.300619	constrained	0.0196108	0.408721	0.405731	constrained
OR51B5	NM_001005567	3	55	0.00596103	0.301689	accelerated	0.0389896	0.462266	0.459968	accelerated
MYBPHL	NM_001010985	5	57	0.00598408	0.302426	accelerated	0.00177304	0.369804	0.401112	accelerated
NUP153	NM_001278210	5	57	0.00598696	0.302142	accelerated	0.225901	0.686226	0.684327	accelerated
SHPRH	NM_001042683	5	57	0.00598856	0.301794	constrained	0.0245858	0.422023	0.419826	constrained
GPR160	NM_014373	5	57	0.00601923	0.302911	constrained	0.00431414	0.369804	0.378039	constrained
EXOC7	NM_001145297	5	57	0.00602178	0.302612	constrained	0.440083	0.82492	0.823027	constrained
C15orf48	NM_197955	5	56	0.0060487	0.303536	accelerated	0.374409	0.793543	0.791463	accelerated
SDCBP2	NM_080489	5	56	0.00605341	0.303344	accelerated	0.0288012	0.436493	0.433433	accelerated
SDCBP2	NM_001199784	5	56	0.00605341	0.302918	accelerated	0.0288012	0.436493	0.433245	accelerated
MLANA	NM_005511	5	57	0.00606811	0.303226	constrained	0.154559	0.620504	0.620766	constrained
CATSPERD	NM_152784	5	50	0.00610887	0.304835	constrained	0.0028784	0.369804	0.389179	constrained
TRMT112	NM_016404	5	53	0.00611666	0.304796	constrained	0.128643	0.597588	0.594728	constrained
CLSTN2	NM_022131	5	57	0.00614191	0.305627	accelerated	0.00048504	0.369804	0.621804	accelerated
TMLHE	NM_018196	5	44	0.00614778	0.305492	constrained	0.0806147	0.539975	0.537219	constrained
SETDB2	NM_001160308	5	57	0.00616747	0.306042	constrained	0.0220367	0.415143	0.413194	constrained
TMEM231	NM_001077418	5	56	0.00618339	0.306405	constrained	0.113747	0.577061	0.574011	constrained
OR5B2	NM_001005566	4	55	0.00618826	0.30622	accelerated	0.00810176	0.375199	0.373404	accelerated
PSMA8	NM_001025097	5	56	0.00619643	0.306198	accelerated	0.0804381	0.539975	0.537595	accelerated
SCARB1	NM_005505	5	55	0.00623191	0.307524	constrained	0.0701945	0.524231	0.521718	constrained
PPP1R1C	NM_001261424	5	57	0.00623361	0.307182	constrained	0.134585	0.603963	0.601082	constrained
ZNF514	NM_032788	5	42	0.00625829	0.307972	constrained	0.0340948	0.44938	0.446847	constrained
CGREF1	NM_001166240	5	54	0.0062583	0.307547	accelerated	0.888535	0.973435	0.973194	constrained
NARS2	NM_001243251	5	56	0.00626811	0.307604	constrained	0.0169618	0.402643	0.401573	constrained
OTOF	NM_004802	5	56	0.00627738	0.307635	accelerated	0.000522575	0.369804	0.565247	accelerated
RTKN2	NM_145307	5	57	0.00628217	0.307446	constrained	0.119427	0.582659	0.580088	constrained
PPFIBP2	NM_003621	5	57	0.00629335	0.30757	accelerated	0.0806797	0.540103	0.537136	accelerated
2021-09-08	NM_001098811	5	57	0.00630485	0.30771	constrained
PGS1	NM_024419	5	56	0.00633763	0.308886	constrained	0.168054	0.636524	0.633645	constrained
TTC29	NM_001300761	5	57	0.00634415	0.30878	constrained	0.037556	0.459835	0.45756	constrained
ELN	NM_001081753	5	55	0.00637094	0.309661	accelerated	0.213647	0.677886	0.675525	accelerated
N4BP3	NM_015111	5	57	0.00643393	0.312296	accelerated	0.185358	0.652268	0.649834	accelerated
CTCFL	NM_001269052	5	54	0.00645284	0.312787	constrained	0.32415	0.762355	0.759841	constrained
CTCFL	NM_001269051	5	54	0.00645284	0.312361	constrained	0.32415	0.762355	0.75979	constrained
TNNI1	NM_003281	5	55	0.00646374	0.312464	accelerated	0.474486	0.839578	0.837843	accelerated
VCAN	NM_004385	5	57	0.00646715	0.312205	constrained	0.00465942	0.369804	0.37075	constrained
C2orf74	NM_001143959	5	55	0.00651939	0.3143	constrained	0.00338553	0.369804	0.380466	constrained
KLHL7	NM_001172428	5	56	0.00653894	0.314816	constrained
ZNF668	NM_001172669	5	56	0.00655118	0.314979	constrained	0.0591793	0.503452	0.50058	constrained
MCAT	NM_173467	5	57	0.00655597	0.314784	constrained	0.219208	0.6817	0.679451	constrained
APOC1	NM_001645	3	49	0.00655711	0.314414	constrained	0.10068	0.563931	0.560805	constrained
GUCD1	NM_001284253	5	51	0.00658202	0.315184	constrained	0.0212311	0.414974	0.417779	constrained
ST6GALNAC4	NM_175040	5	57	0.00658505	0.314905	accelerated	0.0221386	0.415254	0.412423	accelerated
WASHC2A	NM_001291398	5	54	0.00658669	0.314561	constrained	0.0164154	0.402643	0.402398	constrained
DLGAP5	NM_014750	5	56	0.00659914	0.314733	constrained	0.00184594	0.369804	0.389596	constrained
SETDB2	NM_031915	5	57	0.00659942	0.314325	constrained	0.0220367	0.415143	0.41297	constrained
SSPO	NM_198455	5	51	0.00661004	0.31441	accelerated	0.00465544	0.369804	0.372145	accelerated
SH3D21	NM_024676	5	56	0.00662004	0.314465	constrained	0.01932	0.407869	0.404796	constrained
KDM4C	NM_001146696	5	56	0.00662584	0.314321	constrained	0.00495534	0.369804	0.376139	constrained
FMO5	NM_001144830	5	55	0.00669875	0.317357	constrained	0.965269	0.991456	0.99145	constrained
ZSCAN10	NM_032805	5	55	0.00670186	0.317082	constrained	0.00484958	0.369804	0.374684	constrained
GATAD1	NM_021167	4	56	0.00671276	0.317176	constrained
ZNF2	NM_001291605	5	57	0.00677355	0.319623	constrained	0.257164	0.710431	0.708133	constrained
NUP153	NM_001278209	5	57	0.00677355	0.3192	accelerated	0.299276	0.743904	0.741454	accelerated
PWWP3B	NM_001171020	5	57	0.00677578	0.318883	constrained	0.0014321	0.369804	0.403002	constrained
PWWP3B	NM_152423	5	57	0.00677674	0.318507	constrained	0.0014321	0.369804	0.399752	constrained
ZNF358	NM_018083	5	56	0.00679057	0.318736	constrained	0.321684	0.759827	0.757446	constrained
HOXA1	NM_005522	5	56	0.00680325	0.31891	constrained	0.305361	0.749239	0.746695	constrained
ZNF41	NM_153380	5	43	0.00682637	0.319573	constrained	0.083798	0.545369	0.542454	constrained
OR5R1	NM_001004744	2	54	0.00682638	0.319154	accelerated	0.0242405	0.419958	0.417015	accelerated
RTN2	NM_005619	5	54	0.00682793	0.318807	constrained	0.408812	0.810435	0.808492	constrained
CKAP2L	NM_001304361	5	55	0.00682949	0.318462	constrained	0.295254	0.741543	0.739106	constrained
ZNF41	NM_007130	5	43	0.00683104	0.318117	constrained	0.083798	0.545369	0.542352	constrained
SAP30L	NM_001131062	5	55	0.00683571	0.317919	constrained
CNTD2	NM_024877	5	50	0.00684194	0.317793	constrained	0.0351992	0.452943	0.450407	constrained
ZCCHC17	NM_016505	5	56	0.00684479	0.317511	constrained	0.137878	0.607882	0.605017	constrained
ZCCHC17	NM_001282568	5	56	0.00684479	0.317098	constrained	0.137878	0.607882	0.60494	constrained
SAP30L	NM_024632	5	55	0.00684972	0.316913	constrained
TIAM1	NM_003253	5	54	0.00687619	0.317725	accelerated	0.0244327	0.421512	0.419072	accelerated
CNNM1	NM_020348	5	56	0.00688553	0.317743	accelerated	0.0315508	0.443114	0.441061	accelerated
HELQ	NM_001297755	5	57	0.00692818	0.319298	constrained	0.0172658	0.402643	0.40055	constrained
ATP4A	NM_000704	5	57	0.00695438	0.32009	accelerated	0.444279	0.82512	0.823356	accelerated
MAPK3	NM_001040056	5	57	0.00700326	0.321924	constrained
GGT6	NM_001288703	5	56	0.00700891	0.321768	accelerated	0.3894	0.800576	0.798855	accelerated
DEFB112	NM_001037498	3	39	0.00701001	0.321403	constrained	0.0369274	0.45819	0.455512	constrained
RIPPLY3	NM_018962	3	52	0.00703026	0.321917	constrained	0.181465	0.649682	0.646865	constrained
ANK2	NM_020977	5	57	0.00704607	0.322227	constrained	0.0217206	0.414974	0.413768	constrained
GIN1	NM_017676	5	57	0.00706301	0.322586	constrained	0.317358	0.756263	0.753824	constrained
FANCM	NM_020937	5	57	0.00706333	0.322187	constrained	0.000448435	0.369804	0.646737	constrained
KIF20B	NM_001284259	5	56	0.00708629	0.322821	constrained	0.0521932	0.483839	0.480981	constrained
TNFSF15	NM_001204344	5	57	0.00711157	0.323558	constrained	0.0394207	0.46331	0.460503	constrained
CCNB3	NM_033031	5	51	0.00715477	0.325108	constrained	0.0915371	0.554097	0.551309	constrained
KLHL11	NM_018143	5	54	0.00717034	0.3254	constrained	0.907846	0.977646	0.977426	constrained
ATP2A3	NM_174958	5	57	0.00720614	0.326608	accelerated	0.174685	0.643831	0.64105	accelerated
KLK11	NM_001167605	5	55	0.0072066	0.326213	accelerated	0.000332846	0.369804	0.720049	accelerated
ATP2A3	NM_174956	5	57	0.00721317	0.326096	accelerated	0.174685	0.643831	0.640982	accelerated
C11orf95	NM_001144936	5	56	0.00722637	0.326278	constrained	0.233417	0.691968	0.689299	constrained
NAT10	NM_024662	5	57	0.00723394	0.326206	accelerated	0.0402013	0.465347	0.463984	accelerated
GBA3	NM_020973	5	57	0.00723905	0.326023	accelerated	0.000612975	0.369804	0.493416	accelerated
VSIG8	NM_001013661	5	55	0.00724506	0.325881	accelerated	0.00832389	0.37602	0.374175	accelerated
ERLIN2	NM_007175	5	57	0.00725502	0.325917	accelerated	0.502335	0.8527	0.851026	accelerated
PTPRT	NM_133170	5	57	0.00727419	0.326366	accelerated	0.0421218	0.469268	0.466846	accelerated
NUP153	NM_005124	5	57	0.0072825	0.326327	accelerated	0.24043	0.69664	0.694194	accelerated
ANKRD49	NM_017704	4	56	0.00729641	0.326539	constrained	0.389143	0.800576	0.798613	constrained
CLN3	NM_001286109	5	56	0.00730837	0.326664	constrained	0.814337	0.955421	0.955253	constrained
SLC35A1	NM_006416	5	57	0.00733074	0.327253	accelerated	0.303383	0.748183	0.745492	accelerated
SENP7	NM_001282802	5	57	0.00736461	0.328353	constrained	0.0537499	0.490568	0.487665	constrained
FANCM	NM_001308133	5	57	0.0073694	0.328155	constrained	0.000448435	0.369804	0.620868	constrained
RNF130	NM_001280801	5	56	0.00739112	0.328711	constrained	0.122277	0.587798	0.584742	constrained
ELN	NM_001278939	5	55	0.00739125	0.328306	accelerated	0.253421	0.707054	0.70506	accelerated
CSN3	NM_005212	5	52	0.0073929	0.32797	constrained	0.0565967	0.495299	0.49233	constrained
ARSE	NM_000047	5	36	0.00740224	0.327976	constrained	0.034909	0.45113	0.448351	constrained
KRT12	NM_000223	5	53	0.00741159	0.327981	accelerated	0.0371053	0.458832	0.456244	accelerated
ITGA6	NM_000210	5	57	0.00741349	0.327658	accelerated	0.207398	0.673343	0.670717	accelerated
DAXX	NM_001350	5	50	0.00743804	0.328335	constrained	0.258306	0.711094	0.708738	constrained
PADI4	NM_012387	5	57	0.00744192	0.328099	accelerated	0.00584724	0.371461	0.373414	accelerated
ZNF75D	NM_001185063	4	44	0.00746294	0.328619	constrained	0.00930032	0.386463	0.383685	constrained
VPS51	NM_013265	5	57	0.00749464	0.329607	accelerated	0.280416	0.731607	0.729284	accelerated
LYL1	NM_005583	5	55	0.00752209	0.330405	constrained	0.00237269	0.369804	0.392946	constrained
PPFIBP2	NM_001256568	5	57	0.00755694	0.331527	accelerated	0.140276	0.610496	0.608441	accelerated
RBM6	NM_001167582	5	57	0.00756429	0.331441	constrained	0.00424752	0.369804	0.380879	constrained
SLC17A2	NM_001286125	5	56	0.00759112	0.332207	constrained	0.02491	0.422448	0.419976	constrained
MYBPHL	NM_001265613	5	57	0.00762915	0.333461	accelerated	0.0016719	0.369804	0.401871	accelerated
CLIC5	NM_016929	5	57	0.0076579	0.334307	accelerated	0.155902	0.62158	0.618623	accelerated
S100A5	NM_002962	5	57	0.00767803	0.334775	accelerated	0.00432203	0.369804	0.375875	accelerated
LILRB1	NM_006669	5	57	0.00767803	0.334365	accelerated	0.00432203	0.369804	0.374933	accelerated
GATA6	NM_005257	5	52	0.00767928	0.334011	constrained	0.237681	0.695728	0.692904	constrained
WASHC2C	NM_015262	3	52	0.00768862	0.334009	constrained	0.38674	0.799869	0.797701	constrained
UIMC1	NM_001199298	5	57	0.00770327	0.334237	constrained	0.147653	0.616043	0.615158	constrained
UIMC1	NM_016290	5	57	0.00770998	0.334121	constrained	0.147653	0.616043	0.615084	constrained
UIMC1	NM_001199297	5	57	0.00770998	0.333714	constrained	0.147653	0.616043	0.61501	constrained
STK26	NM_016542	5	57	0.00771765	0.33364	constrained
ZNF644	NM_201269	5	57	0.00771892	0.333291	constrained	0.018469	0.404056	0.401802	constrained
RAB34	NM_001142625	5	57	0.007748	0.334141	constrained	0.00684422	0.371461	0.372483	constrained
TINF2	NM_012461	5	55	0.00777578	0.334933	constrained	0.0563879	0.495299	0.492991	constrained
ATP2A3	NM_174955	5	57	0.00780135	0.335628	accelerated	0.243925	0.699638	0.697307	accelerated
MPHOSPH9	NM_022782	5	57	0.00780742	0.335483	constrained	0.300422	0.744454	0.742115	constrained
NAT10	NM_001144030	5	57	0.0078119	0.335271	accelerated	0.049633	0.481051	0.478937	accelerated
ELN	NM_001278913	5	54	0.00781314	0.33492	accelerated	0.124124	0.591147	0.58821	accelerated
ABHD12	NM_015600	5	55	0.00782091	0.33485	constrained	0.403158	0.807292	0.805547	constrained
COX18	NM_001297733	5	57	0.00782276	0.334526	constrained	0.0271707	0.432336	0.430023	constrained
ANKRD31	NM_001164443	5	57	0.0078317	0.334507	constrained	0.000655224	0.369804	0.472484	constrained
ARSE	NM_001282631	5	36	0.00784893	0.334841	constrained	0.0316972	0.44332	0.440617	constrained
PPP1R3A	NM_002711	5	57	0.00785023	0.334495	constrained	0.0886175	0.549483	0.547344	constrained
ADAM18	NM_001190956	3	49	0.00791896	0.33702	constrained	0.0406517	0.465347	0.464688	constrained
CLEC7A	NM_197954	5	52	0.00794233	0.337611	accelerated	0.132305	0.601027	0.598702	accelerated
FBXO17	NM_148169	5	53	0.00795788	0.337868	constrained	0.0410958	0.46545	0.462886	constrained
ZSCAN2	NM_017894	5	54	0.00797033	0.337993	constrained	0.0355134	0.45395	0.451755	constrained
XRN1	NM_001282857	5	57	0.00798538	0.338228	constrained	0.375602	0.794384	0.792195	constrained
FUT11	NM_001284194	5	57	0.00798666	0.33788	constrained	0.0196944	0.409042	0.405764	constrained
KRT36	NM_003771	5	57	0.00799433	0.337803	accelerated	0.0174527	0.402643	0.399531	accelerated
TOMM5	NM_001134484	5	52	0.00801391	0.338229	constrained	0.0643412	0.515139	0.511728	constrained
NKPD1	NM_198478	5	50	0.00802794	0.33842	accelerated	0.00465271	0.369804	0.373652	accelerated
ZNF75A	NM_153028	5	53	0.00802947	0.338084	constrained	0.05779	0.499483	0.496102	constrained
IQUB	NM_001282855	5	57	0.00803011	0.337711	constrained	0.00328238	0.369804	0.382535	constrained
IQUB	NM_178827	5	57	0.00803011	0.337312	constrained	0.00328238	0.369804	0.381252	constrained
ANO4	NM_178826	5	57	0.00803011	0.336914	constrained	0.00328238	0.369804	0.379977	constrained
MIER1	NM_001077700	5	57	0.0080512	0.337401	constrained	0.182555	0.650122	0.647348	constrained
ELN	NM_001081752	5	55	0.00806108	0.337418	accelerated	0.166608	0.635634	0.633992	accelerated
ZNF260	NM_001166037	4	50	0.00808239	0.337912	constrained	0.0301024	0.439994	0.437787	constrained
LAS1L	NM_001170650	5	57	0.00808506	0.337627	constrained	0.000969265	0.369804	0.441436	constrained
ZNF260	NM_001166038	4	50	0.00809951	0.337834	constrained	0.0301024	0.439994	0.437603	constrained
ZNF260	NM_001166036	4	50	0.00809951	0.337438	constrained	0.0301024	0.439994	0.43742	constrained
ZNF260	NM_001012756	4	50	0.00809951	0.337044	constrained	0.0301024	0.439994	0.437236	constrained
SH3PXD2B	NM_001017995	5	57	0.00810136	0.336727	constrained	0.0823089	0.540894	0.538148	constrained
ATP1B1	NM_001677	5	56	0.00811509	0.336904	constrained	0.0219445	0.415143	0.412583	constrained
SLC17A2	NM_005835	5	56	0.00812851	0.337068	constrained	0.0586073	0.501419	0.498544	constrained
BBS9	NM_014451	5	57	0.00814672	0.33743	constrained	0.208465	0.674127	0.671593	constrained
C2CD6	NM_001168221	5	56	0.00815247	0.337275	constrained	0.0158118	0.402643	0.401243	constrained
BARD1	NM_001282548	5	57	0.00816813	0.337531	constrained	0.0349727	0.451285	0.448836	constrained
RAB29	NM_003929	5	57	0.00817324	0.33735	constrained
RAB29	NM_001135662	5	57	0.00817324	0.336959	constrained
OTOA	NM_170664	5	54	0.0081742	0.336609	constrained	0.947527	0.987426	0.987616	constrained
FAM83C	NM_178468	5	57	0.00818858	0.336811	accelerated	0.166608	0.635634	0.633923	accelerated
ZNF573	NM_001172691	2	30	0.00818976	0.33647	constrained	0.065184	0.517579	0.514882	constrained
MRPL14	NM_032111	5	56	0.00820379	0.336658	constrained	0.0567408	0.496092	0.493088	constrained
SH2D3C	NM_170600	5	56	0.0082087	0.336472	constrained	0.0622003	0.511005	0.508248	constrained
FOXL2NB	NM_001040061	5	42	0.0082178	0.336457	constrained	0.0556333	0.495299	0.492238	constrained
ACHE	NM_015831	5	56	0.00821893	0.336116	constrained	0.101466	0.565194	0.562465	constrained
ACHE	NM_001302621	5	56	0.00822117	0.335822	constrained	0.101466	0.565194	0.562375	constrained
XRN1	NM_019001	5	57	0.00822628	0.335645	constrained	0.31887	0.757376	0.754825	constrained
FANCD2	NM_001018115	5	57	0.00825503	0.336433	constrained	0.110207	0.571867	0.569258	constrained
ANKFN1	NM_153228	5	57	0.00827228	0.33675	accelerated	0.0152743	0.402604	0.399917	accelerated
FZD10	NM_007197	5	52	0.00827383	0.336428	constrained	0.121926	0.58709	0.584112	constrained
VEGFA	NM_003376	5	49	0.00828005	0.336297	constrained	0.468864	0.836743	0.835071	constrained
SIMC1	NM_001308195	5	55	0.00831117	0.337176	constrained	0.109089	0.571867	0.569687	constrained
ZNF573	NM_001172690	2	30	0.00832361	0.337296	constrained	0.065184	0.517579	0.514765	constrained
PPP1R9B	NM_032595	5	52	0.00833764	0.33748	constrained	0.631108	0.903593	0.90207	constrained
NPM3	NM_006993	5	56	0.00834542	0.337411	constrained	0.0494463	0.481051	0.478469	constrained
IGFBP5	NM_000599	5	56	0.00834704	0.337094	constrained
MYLK	NM_053032	5	55	0.00835165	0.336897	constrained
FSIP2	NM_173651	5	56	0.00835503	0.336652	constrained	0.00118435	0.369804	0.397999	constrained
TAB2	NM_001292034	5	57	0.00835535	0.336284	constrained	0.0755744	0.53193	0.52899	constrained
TAB2	NM_015093	5	57	0.00836014	0.336097	constrained	0.0755744	0.53193	0.528883	constrained
ABCA12	NM_015657	5	57	0.00836462	0.335897	accelerated	0.0420037	0.46874	0.465836	accelerated
BOLA2B	NM_001039182	4	46	0.00840768	0.337245	constrained	0.298642	0.743579	0.741103	constrained
NAA16	NM_001110798	5	54	0.00842635	0.337614	constrained	0.119361	0.582659	0.580422	constrained
PCDH1	NM_001278613	5	56	0.00843746	0.337679	accelerated	0.0289829	0.437294	0.434844	accelerated
L1CAM	NM_001143963	5	56	0.0084496	0.337785	constrained	0.175015	0.644039	0.641239	constrained
ELN	NM_001278917	5	55	0.00845066	0.337448	accelerated	0.115595	0.579517	0.576777	accelerated
DSC1	NM_004948	5	57	0.00847069	0.337868	accelerated	0.000399955	0.369804	0.728612	accelerated
GIGYF2	NM_001103147	5	57	0.00847708	0.337745	constrained	0.318628	0.757005	0.754509	constrained
ZNF566	NM_001145343	5	48	0.00849638	0.338135	constrained	0.121103	0.585261	0.583565	constrained
ZNF566	NM_001145344	5	48	0.0085026	0.338005	constrained	0.10636	0.570642	0.567684	constrained
SLC1A5	NM_001145144	5	57	0.00851701	0.3382	constrained	0.0503396	0.481051	0.478289	constrained
IKZF3	NM_001284515	5	57	0.00851765	0.337848	constrained	0.203583	0.669056	0.666598	constrained
IKZF3	NM_001284514	5	57	0.00851765	0.337472	constrained	0.203583	0.669056	0.666535	constrained
IKZF3	NM_001284516	5	57	0.00851765	0.337096	constrained	0.203583	0.669056	0.666472	constrained
ARPC1A	NM_006409	5	57	0.008525	0.337012	accelerated	0.579782	0.885149	0.883779	accelerated
ZNF566	NM_032838	5	48	0.00852751	0.336737	constrained	0.121103	0.585261	0.583484	constrained
MAST1	NM_014975	5	57	0.00853139	0.336517	constrained	0.517516	0.861934	0.86024	constrained
OTOA	NM_001161683	5	55	0.00855554	0.337096	constrained	0.65748	0.910848	0.910004	constrained
CCNB3	NM_033670	5	56	0.00856434	0.337069	constrained	0.00321722	0.369804	0.383992	constrained
GCOM1	NM_001285900	5	56	0.00859621	0.33795	accelerated	0.040615	0.465347	0.464883	accelerated
BTBD10	NM_001297741	5	57	0.00860296	0.337842	constrained	0.801573	0.951895	0.951959	constrained
SLX1B	NM_178044	3	48	0.00861779	0.338051	constrained	0.0885073	0.549483	0.547152	constrained
SLC25A30	NM_001286807	5	56	0.00862373	0.337911	accelerated	0.250829	0.705757	0.703105	accelerated
INPP5B	NM_005540	5	57	0.00862564	0.337615	accelerated	0.106262	0.570414	0.567425	accelerated
SNW1	NM_012245	5	57	0.00863523	0.337618	constrained
ZNF566	NM_001145345	5	48	0.00865046	0.337843	constrained	0.10636	0.570642	0.567597	constrained
HFE	NM_000410	5	55	0.00865203	0.337534	constrained	0.0983008	0.560769	0.557602	constrained
PTPRB	NM_002837	5	57	0.00870488	0.339223	constrained	0.0514468	0.482835	0.479851	constrained
CRYBG3	NM_153605	5	57	0.00871159	0.339113	constrained	0.135409	0.60493	0.601888	constrained
SIMC1	NM_001308196	5	55	0.00872361	0.33921	constrained	0.127316	0.595719	0.592788	constrained
WNT3	NM_030753	3	53	0.00876098	0.340291	constrained
NLRP5	NM_153447	5	39	0.00876254	0.339981	constrained	0.00060586	0.369804	0.499301	constrained
TTC8	NM_144596	5	57	0.0087659	0.339741	constrained	0.867632	0.968474	0.968285	constrained
WDR25	NM_024515	5	57	0.00877676	0.339792	constrained	0.124646	0.591824	0.588992	constrained
TAB2	NM_001292035	5	57	0.0087806	0.33957	constrained	0.0406517	0.465347	0.464535	constrained
WDR25	NM_001161476	5	57	0.00878155	0.339239	constrained	0.124646	0.591824	0.588911	constrained
TDRD3	NM_030794	5	57	0.00878475	0.338994	constrained	0.0699266	0.524231	0.522307	constrained
TDRD3	NM_001146071	5	57	0.00878858	0.338775	constrained	0.0699266	0.524231	0.522194	constrained
PALB2	NM_024675	5	57	0.00879146	0.338519	constrained	0.105109	0.569022	0.565982	constrained
ZNF883	NM_001101338	5	30	0.00879985	0.338476	constrained	0.832165	0.959759	0.959261	accelerated
TRIM5	NM_033092	4	51	0.00883414	0.339428	accelerated	0.168936	0.637789	0.634895	accelerated
ZC2HC1C	NM_001042430	5	54	0.00883567	0.33912	constrained	0.439467	0.824378	0.822764	constrained
SAG	NM_000541	5	57	0.00883619	0.338774	accelerated	0.172155	0.640997	0.63826	accelerated
WASHC2C	NM_001169107	3	52	0.00883724	0.33845	constrained	0.420256	0.815476	0.81328	constrained
DIRC1	NM_052952	3	34	0.00883879	0.338145	constrained	0.195052	0.660731	0.657832	constrained
ASB15	NM_080928	5	57	0.00884385	0.337976	accelerated	0.00651494	0.371461	0.375211	accelerated
ASB15	NM_001290258	5	57	0.00885376	0.337991	accelerated	0.00651494	0.371461	0.374587	accelerated
DDT	NM_001084392	3	45	0.00886056	0.337888	constrained	0.120811	0.585261	0.582808	constrained
PDZD7	NM_024895	5	57	0.00886366	0.337645	accelerated	0.0536258	0.490442	0.487179	accelerated
PACS2	NM_001100913	5	51	0.0088637	0.337285	constrained	0.515692	0.860965	0.859272	constrained
TPRG1	NM_198485	5	57	0.00886878	0.337118	accelerated	0.00221278	0.369804	0.388787	accelerated
SIDT1	NM_017699	5	57	0.00887197	0.336879	accelerated	0.0267725	0.431173	0.428224	accelerated
L3MBTL2	NM_031488	5	57	0.00889401	0.337356	constrained	0.492029	0.847759	0.846032	constrained
SLC25A30	NM_001286806	5	56	0.00892884	0.338317	accelerated	0.235379	0.694175	0.691376	accelerated
SMARCC1	NM_003074	5	57	0.0089528	0.338864	constrained	0.210406	0.675832	0.673273	constrained
TXNDC16	NM_001160047	5	56	0.00900389	0.340435	constrained	0.0474531	0.477518	0.474983	constrained
TERB1	NM_001136505	5	56	0.00901254	0.340401	constrained	0.171433	0.640849	0.63818	constrained
EEF1AKMT2	NM_001304467	5	54	0.00901779	0.340237	constrained	0.282224	0.732832	0.730419	constrained
BTC	NM_001729	5	54	0.0090209	0.339994	constrained	0.563963	0.87956	0.877876	constrained
CFAP47	NM_001304548	5	55	0.00905825	0.341041	constrained	0.0278393	0.432336	0.43018	constrained
TXNDC16	NM_020784	5	56	0.00906979	0.341114	constrained	0.0474531	0.477518	0.474846	constrained
DIXDC1	NM_001278542	5	55	0.00908161	0.341198	accelerated	0.621014	0.899499	0.897914	accelerated
PDILT	NM_174924	5	56	0.00910232	0.341616	constrained	0.0446097	0.474758	0.47205	constrained
RAMAC	NM_031452	5	54	0.0091065	0.341412	constrained	0.0717261	0.526913	0.524542	constrained
IST1	NM_001270979	5	57	0.00912852	0.341878	accelerated	0.00328458	0.369804	0.378964	accelerated
PTPRB	NM_001206972	5	57	0.00916047	0.342713	constrained	0.0643518	0.515139	0.511695	constrained
DAXX	NM_001254717	4	49	0.00916409	0.342489	constrained	0.206215	0.672002	0.669141	constrained
ZNF510	NM_014930	5	42	0.00917343	0.342478	constrained	0.279734	0.731007	0.728933	constrained
UNC80	NM_032504	5	57	0.00917677	0.342243	accelerated	0.0398071	0.464123	0.462054	accelerated
IQSEC2	NM_015075	5	57	0.00919593	0.342599	constrained	0.514112	0.860006	0.858333	constrained
TFEC	NM_012252	5	57	0.00919913	0.34236	constrained	0.229167	0.689138	0.686471	constrained
ZNF408	NM_001184751	5	55	0.00920143	0.342087	constrained	0.103075	0.566845	0.564424	constrained
RIF1	NM_018151	5	57	0.00923172	0.342855	constrained	0.00803563	0.374617	0.371345	constrained
PCDHA12	NM_018903	4	55	0.00923722	0.342702	constrained	0.142486	0.611574	0.60872	constrained
SLC1A5	NM_001145145	5	57	0.00923907	0.342413	constrained	0.0405241	0.465347	0.464458	constrained
PCDH1	NM_032420	5	57	0.0092461	0.342317	accelerated	0.0883824	0.549483	0.547945	accelerated
RIF1	NM_001177663	5	57	0.00925728	0.342375	constrained	0.0106172	0.390507	0.38888	constrained
TAMM41	NM_001284401	5	52	0.00925903	0.342084	constrained	0.0984014	0.561068	0.557898	constrained
RIF1	NM_001177665	5	57	0.00925919	0.341735	constrained	0.0106172	0.390507	0.388469	constrained
RIF1	NM_001177664	5	57	0.00925983	0.341405	constrained	0.0106172	0.390507	0.388059	constrained
NRM	NM_001270710	4	51	0.00926837	0.341366	constrained	0.305507	0.749239	0.746788	constrained
IL31RA	NM_001242637	5	55	0.00927834	0.34138	constrained	0.0676504	0.521689	0.519198	constrained
LAS1L	NM_031206	5	57	0.00929626	0.341685	constrained	0.00109024	0.369804	0.414687	constrained
TUBA8	NM_018943	5	57	0.00930584	0.341685	accelerated	0.212788	0.677154	0.674904	accelerated
PRKCH	NM_006255	5	57	0.0093084	0.341426	accelerated	0.779949	0.946284	0.94555	accelerated
ZNF639	NM_001303425	5	53	0.00932283	0.341603	constrained	0.278987	0.730907	0.728798	constrained
ZNF639	NM_001303426	5	53	0.00932438	0.341309	constrained	0.278987	0.730907	0.728743	constrained
ZNF639	NM_016331	5	53	0.00932594	0.341015	constrained	0.278987	0.730907	0.728688	constrained
ATP5PO	NM_001697	5	56	0.00932687	0.340699	accelerated	0.218722	0.681601	0.678919	accelerated
LCE1C	NM_001276331	3	50	0.00935398	0.341339	accelerated	0.0163512	0.402643	0.402535	accelerated
IST1	NM_001270978	5	57	0.00937229	0.341657	accelerated	0.00273113	0.369804	0.387429	accelerated
LAS1L	NM_001170649	5	57	0.00938188	0.341656	constrained	0.000913554	0.369804	0.465013	constrained
PCDH1	NM_002587	5	56	0.00938731	0.341504	accelerated	0.0526869	0.48648	0.483342	accelerated
ELN	NM_001278912	5	55	0.00939638	0.341485	accelerated	0.147999	0.616043	0.614011	accelerated
ZAP70	NM_001079	5	57	0.00942405	0.342141	accelerated	0.577078	0.884173	0.882691	accelerated
C3orf36	NM_025041	5	40	0.00942868	0.34196	constrained	0.0426024	0.470632	0.467829	constrained
PPP2R2B	NM_001271899	5	57	0.0094445	0.342185	accelerated	0.118465	0.582204	0.579074	accelerated
CAMK4	NM_001744	5	56	0.00944514	0.34186	constrained	0.272847	0.725624	0.723792	constrained
CNTNAP3B	NM_001201380	4	40	0.00948004	0.342775	constrained	0.426777	0.817536	0.815683	constrained
WRB	NM_001146218	5	53	0.00948783	0.342708	accelerated	0.147006	0.616043	0.6152	accelerated
GTF2H3	NM_001516	5	57	0.00950361	0.34293	accelerated	0.410174	0.81076	0.808689	accelerated
CXCR6	NM_006564	5	56	0.00950961	0.342799	constrained	0.0465371	0.476932	0.477271	constrained
ORMDL2	NM_014182	5	57	0.00952789	0.34311	constrained	0.516001	0.861267	0.859413	constrained
E2F7	NM_203394	5	57	0.00954546	0.343395	constrained	0.0436251	0.471944	0.470403	constrained
FAM221A	NM_001127365	5	56	0.00956463	0.343737	accelerated	0.180435	0.649183	0.646454	accelerated
2021-09-08	NM_001098813	5	57	0.00960776	0.344939	constrained
KCNRG	NM_199464	5	55	0.00961078	0.344699	constrained	0.296613	0.742659	0.739992	constrained
OR52E6	NM_001005167	3	51	0.00961702	0.344576	accelerated	0.00616504	0.371461	0.377015	accelerated
SLC30A6	NM_001193513	5	57	0.00962629	0.344561	constrained	0.609523	0.894266	0.892749	accelerated
MON1B	NM_001286640	5	57	0.0096298	0.344341	accelerated	0.985525	0.99657	0.996465	constrained
PLAGL1	NM_001289044	5	56	0.00963101	0.344038	constrained	0.0136696	0.401206	0.401994	constrained
PLAGL1	NM_001289045	5	56	0.00963101	0.343693	constrained	0.0136696	0.401206	0.401652	constrained
PLAGL1	NM_001289048	5	56	0.00963101	0.343348	constrained	0.0136696	0.401206	0.401312	constrained
PLAGL1	NM_001289049	5	56	0.00963101	0.343005	constrained	0.0136696	0.401206	0.400972	constrained
PLAGL1	NM_001289046	5	56	0.00963101	0.342662	constrained	0.0136696	0.401206	0.400632	constrained
PLAGL1	NM_001080951	5	56	0.00963101	0.342319	constrained	0.0136696	0.401206	0.400293	constrained
PLAGL1	NM_001080953	5	56	0.00963101	0.341978	constrained	0.0136696	0.401206	0.399955	constrained
PLAGL1	NM_001080952	5	56	0.00963101	0.341637	constrained	0.0136696	0.401206	0.399617	constrained
PLAGL1	NM_001080954	5	56	0.00963101	0.341296	constrained	0.0136696	0.401206	0.39928	constrained
PLAGL1	NM_001289043	5	56	0.00963101	0.340957	constrained	0.0136696	0.401206	0.398943	constrained
PLAGL1	NM_001289042	5	56	0.00963101	0.340618	constrained	0.0136696	0.401206	0.398607	constrained
PLAGL1	NM_001289047	5	56	0.00963101	0.34028	constrained	0.0136696	0.401206	0.398271	constrained
PLAGL1	NM_006718	5	56	0.00963101	0.339942	constrained	0.0136696	0.401206	0.397936	constrained
SIDT1	NM_001308350	5	57	0.00963907	0.339889	accelerated	0.0267725	0.431173	0.428027	accelerated
RPGR	NM_000328	5	57	0.00966782	0.340566	constrained	0.148243	0.616043	0.614064	constrained
ALDOA	NM_000034	5	56	0.00967805	0.340589	accelerated	0.323746	0.761866	0.759254	accelerated
PTPRT	NM_007050	5	57	0.00968827	0.340612	accelerated	0.0153554	0.402604	0.400827	accelerated
DOK5	NM_001294161	4	39	0.00971193	0.341106	constrained	0.035917	0.455078	0.452564	constrained
PTPRH	NM_002842	3	51	0.00972908	0.341372	accelerated	0.0693893	0.524226	0.521218	accelerated
ETNK2	NM_018208	5	55	0.0097384	0.341362	constrained	0.0176922	0.403692	0.401035	constrained
ZNF793	NM_001013659	5	41	0.00977731	0.342389	constrained	0.0995378	0.562469	0.560212	constrained
ITGA6	NM_001079818	5	57	0.00981096	0.343229	accelerated	0.175533	0.644696	0.641712	accelerated
TCEAL1	NM_001006640	5	54	0.00984112	0.343946	constrained	0.140089	0.610496	0.608087	constrained
TCEAL1	NM_001006639	5	54	0.00984112	0.343609	constrained	0.140089	0.610496	0.608011	constrained
TCEAL1	NM_004780	5	54	0.00984112	0.343272	constrained	0.140089	0.610496	0.607935	constrained
AURKC	NM_001015878	5	49	0.00985824	0.343532	constrained	0.0409954	0.465347	0.462507	constrained
LAMTOR4	NM_001008395	5	53	0.00985826	0.343197	accelerated	0.201901	0.668751	0.666069	accelerated
DLGAP5	NM_001146015	5	56	0.00986603	0.343131	constrained	0.00149452	0.369804	0.401007	constrained
CNGA4	NM_001037329	5	57	0.00987581	0.343136	accelerated	0.0017079	0.369804	0.399429	accelerated
ARHGEF40	NM_001278530	5	57	0.00987709	0.342846	accelerated	0.0385596	0.462167	0.459912	accelerated
HGF	NM_001010931	5	57	0.00992054	0.344018	constrained	0.673135	0.916892	0.915922	constrained
BBS9	NM_001033604	5	57	0.00992406	0.343805	constrained	0.203562	0.669056	0.666655	constrained
CCL21	NM_002989	5	55	0.00993295	0.343779	constrained	0.262445	0.715388	0.713254	constrained
KARS	NM_005548	5	56	0.00993369	0.34347	accelerated	0.0766071	0.535444	0.533092	accelerated
PRPF4	NM_004697	5	57	0.00993779	0.343278	accelerated	0.202136	0.66896	0.666398	accelerated
OR2F1	NM_012369	4	55	0.00994853	0.343316	accelerated	0.0110586	0.390507	0.390983	accelerated
PRPF4	NM_001244926	5	57	0.00995121	0.343076	accelerated	0.202136	0.66896	0.666335	accelerated
HM13	NM_178580	5	56	0.00995153	0.342755	constrained	0.109599	0.571867	0.569087	constrained
SENP7	NM_020654	5	57	0.00995249	0.342456	constrained	0.0506744	0.482139	0.479364	constrained
CCDC82	NM_024725	5	55	0.0099812	0.343112	constrained	0.0109072	0.390507	0.39326	constrained
CFAP47	NM_152632	5	55	0.00998276	0.342834	constrained	0.0263705	0.428351	0.425728	constrained
DUSP15	NM_080611	5	57	0.00999083	0.342781	accelerated	0.823588	0.958141	0.957731	accelerated
ZNF445	NM_181489	5	57	0.0100349	0.343962	constrained	0.00448165	0.369804	0.368464	constrained
ACSL1	NM_001286712	5	56	0.0100404	0.343817	accelerated	0.0261179	0.427359	0.424621	accelerated
SP110	NM_004509	5	50	0.0100446	0.343633	constrained	0.0863827	0.547524	0.544918	constrained
PDK1	NM_001278549	5	57	0.0100509	0.343517	constrained	0.00850251	0.376287	0.373474	constrained
PEAK3	NM_198532	5	42	0.0100691	0.34381	accelerated	0.217519	0.680642	0.678226	accelerated
ACP1	NM_007099	5	56	0.0100715	0.343561	accelerated	0.244787	0.700802	0.6985	accelerated
KRTAP20-1	NM_181615	5	49	0.0101217	0.344941	accelerated	0.00881574	0.376403	0.374404	accelerated
CD28	NM_001243077	5	57	0.0101477	0.345498	constrained	0.00375408	0.369804	0.379941	constrained
GTF2H3	NM_001271866	5	56	0.0101627	0.345678	accelerated	0.520483	0.862801	0.861037	accelerated
STK26	NM_001042453	5	57	0.0101707	0.345619	constrained
ZNF274	NM_016325	5	55	0.0101741	0.345406	constrained	0.0344569	0.44938	0.44955	constrained
HGF	NM_001010933	5	57	0.0101819	0.34534	constrained	0.626436	0.901671	0.900038	constrained
GTF2H3	NM_001271867	5	56	0.0102011	0.34566	accelerated	0.432129	0.821794	0.820387	accelerated
HMOX2	NM_001286268	4	55	0.0102022	0.34537	constrained	0.292328	0.739444	0.737327	constrained
ZNF274	NM_001278734	5	55	0.0102092	0.345277	constrained	0.0266865	0.430829	0.427837	constrained
IFT43	NM_001102564	5	56	0.0102219	0.345379	constrained	0.15658	0.623287	0.62046	constrained
GIGYF2	NM_015575	5	57	0.0102413	0.345707	constrained	0.267201	0.720125	0.717949	constrained
HFE	NM_139009	5	56	0.0102414	0.345384	constrained	0.11601	0.580264	0.577097	constrained
DNAJC10	NM_001271581	5	57	0.010248	0.345279	constrained	0.27385	0.726071	0.723846	constrained
PWP2	NM_005049	5	50	0.0102582	0.345295	accelerated	0.0471616	0.477386	0.474674	accelerated
TRPS1	NM_001282902	5	57	0.0102595	0.345013	constrained	0.00381571	0.369804	0.37952	constrained
GIGYF2	NM_001103146	5	57	0.010265	0.34487	constrained	0.267201	0.720125	0.717894	constrained
ZCCHC17	NM_001282570	5	56	0.010271	0.344748	constrained	0.147909	0.616043	0.614374	constrained
MKRN3	NM_005664	5	54	0.0102722	0.344463	constrained	0.0239138	0.419306	0.416572	constrained
ASPHD1	NM_181718	5	57	0.0102768	0.344291	constrained	0.106847	0.571547	0.568445	constrained
UBQLNL	NM_145053	3	52	0.0102897	0.344401	constrained	0.176759	0.645625	0.642663	constrained
RGS16	NM_002928	5	54	0.0103177	0.345013	accelerated	0.269194	0.722178	0.719952	accelerated
GRK1	NM_002929	5	54	0.0103177	0.344689	accelerated	0.269194	0.722178	0.719897	accelerated
DPP3	NM_130443	5	57	0.0103285	0.344727	accelerated	0.192114	0.65827	0.655846	accelerated
ZNF576	NM_024327	5	55	0.0103317	0.34451	constrained	0.375298	0.793981	0.791892	constrained
ZNF576	NM_001145347	5	55	0.0103317	0.344188	constrained	0.375298	0.793981	0.791844	constrained
DPP3	NM_005700	5	57	0.0103423	0.344217	accelerated	0.192114	0.65827	0.655782	accelerated
LCK	NM_005356	5	55	0.0103562	0.344359	accelerated	0.101353	0.565074	0.562112	accelerated
LCK	NM_001042771	5	55	0.0103562	0.344038	accelerated	0.101353	0.565074	0.562022	accelerated
EIF2B1	NM_001414	5	57	0.0103723	0.34425	accelerated	0.353837	0.780772	0.778302	accelerated
C5orf67	NM_001287053	5	43	0.0103807	0.344209	constrained	0.120505	0.585261	0.582141	constrained
TCEAL9	NM_016303	5	50	0.0104053	0.344701	constrained	0.245278	0.700852	0.698577	constrained
TCEAL9	NM_001006613	5	50	0.0104053	0.34438	constrained	0.245278	0.700852	0.69852	constrained
TCEAL9	NM_001006614	5	50	0.0104053	0.34406	constrained	0.245278	0.700852	0.698462	constrained
TCEAL9	NM_001006612	5	50	0.0104053	0.34374	constrained	0.245278	0.700852	0.698405	constrained
MIER1	NM_001077701	5	57	0.0104126	0.343663	constrained	0.468313	0.836743	0.835079	constrained
ALS2	NM_020919	5	57	0.0104151	0.343429	constrained	0.927928	0.982873	0.983175	constrained
DSC1	NM_024421	5	57	0.0104154	0.343121	accelerated	0.000399955	0.369804	0.692181	accelerated
ELN	NM_000501	5	55	0.0104181	0.342893	accelerated	0.12467	0.591824	0.588865	accelerated
CHRNA3	NM_000743	5	56	0.0104333	0.343075	accelerated	0.163391	0.631139	0.628943	accelerated
SLC30A6	NM_017964	5	57	0.0104451	0.343147	constrained	0.568661	0.881355	0.880241	accelerated
SKIL	NM_001248008	5	57	0.010448	0.342925	constrained	0.190029	0.657205	0.654409	constrained
SKIL	NM_005414	5	57	0.010448	0.342609	constrained	0.190029	0.657205	0.654344	constrained
GCSAML	NM_145278	2	35	0.0104613	0.342727	constrained	0.0250618	0.422963	0.420691	constrained
GCSAML	NM_001281853	2	35	0.0104613	0.342412	constrained	0.0250618	0.422963	0.420487	constrained
MAJIN	NM_001037225	5	56	0.0104616	0.342107	constrained	0.155402	0.620504	0.617485	constrained
DCP1A	NM_001290204	5	56	0.0104819	0.342457	constrained	0.312609	0.754702	0.752405	constrained
IL6ST	NM_175767	5	56	0.0104947	0.342559	constrained	0.00796469	0.372803	0.370043	constrained
PCDHA12	NM_031864	4	55	0.0105213	0.343112	constrained	0.147662	0.616043	0.614748	constrained
CSPG5	NM_001206943	5	52	0.0105278	0.343011	constrained	0.7875	0.948945	0.948095	constrained
EXTL1	NM_004455	5	57	0.010542	0.343158	constrained	0.0911471	0.553688	0.550685	constrained
SYCP3	NM_001177949	5	56	0.0105523	0.343181	constrained	0.556955	0.877503	0.875949	constrained
SYCP3	NM_153694	5	56	0.0105523	0.342868	constrained	0.556955	0.877503	0.875909	constrained
SYCP3	NM_001177948	5	56	0.0105523	0.342555	constrained	0.556955	0.877503	0.875869	constrained
PPFIBP2	NM_001256569	5	57	0.0105761	0.342704	accelerated	0.13692	0.60633	0.603493	accelerated
F5	NM_000130	5	57	0.0105761	0.343016	constrained	0.241972	0.697704	0.69488	constrained
ATP5F1B	NM_001686	5	55	0.0106137	0.343606	accelerated	0.0240441	0.419306	0.41821	accelerated
DCP1A	NM_001290207	5	56	0.0106253	0.343672	constrained	0.126961	0.595274	0.592171	constrained
LTB	NM_002341	4	51	0.0106363	0.343715	constrained	0.0923265	0.555168	0.552125	constrained
C14orf132	NM_001282464	5	54	0.0106503	0.343855	constrained
C14orf132	NM_001252507	5	54	0.0106503	0.343543	constrained
LRR1	NM_203467	5	56	0.0106564	0.343427	constrained	0.133685	0.60258	0.600084	constrained
OLIG1	NM_138983	4	40	0.0106573	0.343147	constrained	0.0805843	0.539975	0.537224	constrained
MYB	NM_001161659	5	57	0.010734	0.345302	constrained	0.00519132	0.369804	0.372023	constrained
DHX9	NM_001357	5	56	0.0107352	0.345031	constrained	0.423132	0.816528	0.814926	constrained
C17orf82	NM_203425	5	54	0.0107379	0.344803	constrained	0.00389815	0.369804	0.381149	constrained
ELP2	NM_001242879	5	57	0.0107423	0.344634	constrained	0.0383372	0.461084	0.458364	constrained
GLB1	NM_000404	5	57	0.0107512	0.344611	constrained	0.0533319	0.488906	0.485783	constrained
UNC80	NM_182587	5	57	0.0107551	0.344423	accelerated	0.0506744	0.482139	0.479233	accelerated
ZNF570	NM_001300993	5	49	0.0107799	0.344907	constrained	0.0653362	0.517678	0.514323	constrained
ALDH3B2	NM_000695	5	54	0.0107904	0.344933	accelerated	0.0100897	0.389589	0.386748	accelerated
ALDH3B2	NM_001031615	5	54	0.0107904	0.344624	accelerated	0.0100897	0.389589	0.386321	accelerated
RTCB	NM_014306	5	56	0.0107937	0.344419	accelerated	0.120462	0.585183	0.582096	accelerated
SMG7	NM_201569	5	56	0.0108017	0.344367	constrained	0.0531633	0.488769	0.48591	constrained
ELN	NM_001081755	5	55	0.0108237	0.344758	accelerated	0.166692	0.635634	0.633755	accelerated
OR10G2	NM_001005466	2	52	0.0108289	0.344616	accelerated	0.0399955	0.465347	0.462998	accelerated
TRIM5	NM_033034	4	50	0.0108359	0.344532	accelerated	0.121643	0.586432	0.583323	accelerated
ETV2	NM_001300974	5	54	0.0108499	0.344668	constrained	0.0261654	0.427536	0.424596	constrained
SLC30A6	NM_001193514	5	57	0.0108618	0.344738	constrained	0.554162	0.876825	0.875455	accelerated
ATP2A3	NM_174953	5	57	0.0108745	0.344836	accelerated	0.328513	0.764559	0.762426	accelerated
SETD6	NM_001160305	5	57	0.0108797	0.34469	constrained	0.00347719	0.369804	0.382083	constrained
SLC9C1	NM_183061	5	56	0.0109011	0.345063	constrained	0.000576957	0.369804	0.525532	constrained
TRIML2	NM_001303419	5	57	0.0109129	0.345128	constrained	0.000148093	0.369804	1.02519	constrained
ZMYM6	NM_007167	5	57	0.0109196	0.345034	constrained	0.0283267	0.434774	0.431546	constrained
ZNF274	NM_016324	5	55	0.0109199	0.344737	constrained	0.0309172	0.441941	0.440024	constrained
FBXO48	NM_001024680	5	55	0.0109199	0.344433	constrained	0.256957	0.710293	0.707843	constrained
C16orf95	NM_001256917	5	51	0.0109234	0.344237	constrained	0.133348	0.60258	0.599892	constrained
ZNF135	NM_001164527	5	42	0.0109304	0.344153	constrained	0.223702	0.685426	0.683588	constrained
SGO2	NM_001160033	5	55	0.0109339	0.343959	constrained	0.00202909	0.369804	0.39905	constrained
SAE1	NM_001145713	5	57	0.0109691	0.344762	constrained	0.0941664	0.556459	0.553845	constrained
LRRIQ1	NM_001079910	5	57	0.0109723	0.344558	constrained	0.0103242	0.390202	0.38885	constrained
CORO1A	NM_007074	5	57	0.0109739	0.344304	accelerated	0.0208703	0.414974	0.41588	accelerated
CORO1A	NM_001193333	5	57	0.0109739	0.344001	accelerated	0.0208703	0.414974	0.41564	accelerated
MTF2	NM_001164391	5	57	0.0109918	0.344258	constrained	0.666298	0.914372	0.913767	accelerated
MTF2	NM_001164393	5	57	0.0109944	0.344035	constrained	0.666298	0.914372	0.913731	accelerated
ATP2A3	NM_005173	5	57	0.011017	0.344442	accelerated	0.310817	0.753531	0.750964	accelerated
MAGEL2	NM_019066	5	54	0.0110214	0.344277	constrained	0.00428674	0.369804	0.381432	constrained
USP7	NM_003470	5	57	0.0110445	0.344695	constrained
C4orf51	NM_001080531	5	54	0.011046	0.344438	constrained	0.0975942	0.559681	0.556971	constrained
TUB	NM_003320	5	57	0.0110608	0.344599	accelerated	0.0608544	0.508343	0.505363	accelerated
ZBTB10	NM_001277145	5	57	0.0110627	0.344358	constrained	0.292328	0.739444	0.737273	constrained
TNFSF4	NM_001297562	5	56	0.0110912	0.344941	constrained	0.00599807	0.371461	0.375427	constrained
MON1B	NM_001286639	5	57	0.0111135	0.345335	accelerated	0.94331	0.98662	0.986757	constrained
DNAJB11	NM_016306	5	57	0.0111154	0.345093	accelerated	0.0889533	0.549483	0.547367	accelerated
ZNRF1	NM_032268	5	53	0.0111195	0.344917	constrained
TSPYL2	NM_022117	5	54	0.011123	0.344725	constrained	0.00118176	0.369804	0.401022	constrained
ASIC4	NM_182847	5	57	0.0111231	0.344429	accelerated	0.0233038	0.416691	0.414499	accelerated
CACNG3	NM_006539	5	57	0.0111308	0.344367	constrained
KCNK3	NM_002246	5	51	0.0111404	0.344366	constrained
ATP2A3	NM_174957	5	57	0.0111768	0.34519	accelerated	0.298417	0.743393	0.74081	accelerated
ATP5ME	NM_007100	5	46	0.011186	0.345175	accelerated	0.169564	0.638503	0.63553	accelerated
HDAC8	NM_018486	5	55	0.011193	0.345092	constrained	0.128643	0.597588	0.594648	constrained
RAB9B	NM_016370	5	57	0.011202	0.345071	constrained
SLC5A4	NM_014227	3	56	0.0112105	0.345033	accelerated	0.0165456	0.402643	0.403589	accelerated
IP6K3	NM_054111	5	57	0.0112595	0.346243	constrained	0.117818	0.581069	0.57828	constrained
IP6K3	NM_001142883	5	57	0.0112602	0.345963	constrained	0.117818	0.581069	0.578198	constrained
NFATC2	NM_012340	5	57	0.0112608	0.345685	constrained	0.0149102	0.402604	0.403192	constrained
L1CAM	NM_000425	5	56	0.0112739	0.34549	constrained	0.166865	0.635634	0.633648	constrained
GIGYF2	NM_001103148	5	57	0.0112739	0.345788	constrained	0.27463	0.726425	0.723918	constrained
L1CAM	NM_001278116	5	56	0.0112777	0.345311	constrained	0.166865	0.635634	0.633578	constrained
L1CAM	NM_024003	5	56	0.0112861	0.345268	constrained	0.166865	0.635634	0.633509	constrained
ZNF391	NM_001076781	5	39	0.011298	0.345337	constrained	0.227329	0.687752	0.685056	constrained
CHPF	NM_001195731	5	57	0.0112991	0.345075	accelerated	0.0793558	0.536925	0.534698	accelerated
CSPG5	NM_001206944	5	50	0.0113015	0.344852	constrained	0.808291	0.95364	0.953071	constrained
HOXA11	NM_005523	5	55	0.011305	0.344663	constrained
TRIM5	NM_033093	4	51	0.0113166	0.344721	accelerated	0.202049	0.66896	0.666367	accelerated
NAP1L3	NM_004538	5	51	0.011319	0.3445	constrained	0.00814986	0.375431	0.372643	constrained
ABCB5	NM_001163993	5	56	0.0113342	0.344665	accelerated	0.848402	0.963871	0.963158	constrained
GSTM1	NM_146421	3	50	0.011354	0.344975	accelerated	0.0228894	0.416691	0.414368	accelerated
TARDBP	NM_007375	5	56	0.0113682	0.345109	constrained
PPP1R14B	NM_138689	4	48	0.0113716	0.344918	constrained
ACSM2A	NM_001010845	3	51	0.0113786	0.344836	constrained	0.347121	0.776983	0.774705	constrained
ACSM2A	NM_001308172	3	51	0.0113786	0.344543	constrained	0.347121	0.776983	0.774655	constrained
CHURC1	NM_001204063	5	57	0.0113816	0.344341	accelerated	0.271182	0.724495	0.722144	accelerated
ZNF408	NM_024741	5	55	0.0114068	0.344812	constrained	0.111237	0.572391	0.569648	constrained
CCDC122	NM_144974	5	56	0.0114261	0.345102	constrained	0.409442	0.810435	0.80872	constrained
PGK1	NM_000291	5	56	0.0114384	0.345181	accelerated	0.384563	0.797729	0.795582	accelerated
TMEFF2	NM_001305145	5	57	0.0114557	0.345409	constrained	0.09067	0.552607	0.549529	constrained
SRD5A3	NM_024592	5	57	0.011457	0.345155	constrained	0.133097	0.602398	0.599467	constrained
SIMC1	NM_001308200	5	56	0.0114595	0.34494	constrained	0.280124	0.731262	0.728798	constrained
ZNF157	NM_003446	5	48	0.0114696	0.34495	constrained	0.0215685	0.414974	0.415211	constrained
HOMER3	NM_001145721	5	54	0.0114731	0.344473	constrained	0.119605	0.582794	0.579737	constrained
TTLL2	NM_031949	3	41	0.0114731	0.344764	constrained	0.195988	0.661744	0.65887	constrained
TAS1R3	NM_152228	5	52	0.0114766	0.344288	accelerated	0.0151984	0.402604	0.400656	accelerated
HDAC7	NM_001098416	5	56	0.0114886	0.344358	constrained	0.417564	0.81369	0.811656	constrained
NBN	NM_002485	5	55	0.0114906	0.344128	constrained	0.222145	0.684509	0.681961	constrained
E2F5	NM_001951	5	55	0.0115046	0.344257	constrained	0.250816	0.705757	0.703295	constrained
FKBP14	NM_017946	5	57	0.0115097	0.344121	constrained
CHURC1	NM_145165	5	57	0.011518	0.34408	accelerated	0.271182	0.724495	0.722089	accelerated
PLAGL1	NM_002656	5	56	0.0115392	0.344423	constrained	0.0154999	0.402604	0.402171	constrained
PLAGL1	NM_001289037	5	56	0.0115392	0.344134	constrained	0.0154999	0.402604	0.40187	constrained
PLAGL1	NM_001289039	5	56	0.0115392	0.343846	constrained	0.0154999	0.402604	0.401569	constrained
PLAGL1	NM_001289038	5	56	0.0115392	0.343558	constrained	0.0154999	0.402604	0.401269	constrained
PLAGL1	NM_001289040	5	56	0.0115392	0.343271	constrained	0.0154999	0.402604	0.400969	constrained
PLAGL1	NM_001289041	5	56	0.0115392	0.342984	constrained	0.0154999	0.402604	0.40067	constrained
PLAGL1	NM_001080955	5	56	0.0115392	0.342698	constrained	0.0154999	0.402604	0.400371	constrained
PLAGL1	NM_001080956	5	56	0.0115392	0.342412	constrained	0.0154999	0.402604	0.400072	constrained
TRPS1	NM_001282903	5	57	0.0115506	0.342465	constrained	0.0039989	0.369804	0.383418	constrained
IL33	NM_033439	5	53	0.0115543	0.34229	constrained	0.0302515	0.440318	0.437566	constrained
IST1	NM_001270975	5	57	0.0115573	0.342094	accelerated	0.00393843	0.369804	0.381851	accelerated
NFATC2	NM_173091	5	57	0.0115634	0.341989	constrained	0.0149102	0.402604	0.402877	constrained
MYH4	NM_017533	4	56	0.0115711	0.341934	accelerated	0.00217989	0.369804	0.384962	accelerated
TGFB2	NM_003238	5	57	0.0115982	0.34245	constrained
BBS10	NM_024685	5	55	0.0116354	0.343264	constrained	0.00413218	0.369804	0.383451	constrained
NCMAP	NM_001010980	5	56	0.0116571	0.34362	constrained	0.784425	0.947999	0.947193	constrained
TRPS1	NM_014112	5	57	0.0116631	0.34351	constrained	0.0039989	0.369804	0.382359	constrained
MIA3	NM_001300867	5	55	0.0116726	0.343508	constrained	0.140119	0.610496	0.607915	constrained
HSPA12A	NM_025015	5	57	0.0116774	0.343365	accelerated	0.066477	0.520338	0.516955	accelerated
NFATC4	NM_001198965	5	57	0.0116784	0.343109	accelerated	0.113674	0.577061	0.574143	accelerated
CBS	NM_000071	5	48	0.0116902	0.343172	constrained	0.358092	0.783302	0.780813	constrained
HM13	NM_030789	5	56	0.0116924	0.342956	constrained	0.602935	0.891559	0.890218	constrained
BARD1	NM_001282545	5	57	0.0117119	0.343245	constrained	0.0574276	0.498131	0.495325	constrained
ZFP36L1	NM_001244701	5	56	0.0117119	0.342962	constrained	0.910866	0.977884	0.978152	accelerated
ZFYVE16	NM_001284236	5	57	0.011733	0.343297	constrained	0.105498	0.56945	0.566666	constrained
ZFYVE16	NM_001105251	5	57	0.011733	0.343015	constrained	0.105498	0.56945	0.566578	constrained
ZFYVE16	NM_014733	5	57	0.011733	0.342733	constrained	0.105498	0.56945	0.56649	constrained
CCDC168	NM_001146197	5	48	0.0117427	0.342734	constrained	0.00389596	0.369804	0.382014	constrained
EVC	NM_001306092	5	52	0.0117777	0.343474	constrained	0.151196	0.619399	0.617141	constrained
WASHC4	NM_001293640	5	57	0.0117825	0.343334	constrained	0.378208	0.795607	0.793678	constrained
MAJIN	NM_001300803	5	55	0.0117838	0.343091	constrained	0.350265	0.777777	0.775174	constrained
ZNF274	NM_133502	5	55	0.0117846	0.342834	constrained	0.0309172	0.441941	0.439843	constrained
KRT14	NM_000526	5	56	0.0117921	0.342771	accelerated	0.188398	0.654642	0.651908	accelerated
WASHC4	NM_015275	5	57	0.0117931	0.342519	constrained	0.378208	0.795607	0.79363	constrained
EDEM3	NM_025191	5	56	0.011795	0.342295	constrained	0.710143	0.92778	0.926854	constrained
OR10A4	NM_207186	4	55	0.0117987	0.342123	accelerated	0.0169412	0.402643	0.401635	accelerated
TRIML2	NM_173553	5	57	0.0118052	0.342034	constrained	0.000200722	0.369804	0.992511	constrained
SMIM9	NM_001162936	5	51	0.0118232	0.342276	constrained	0.147426	0.616043	0.615916	constrained
CDC25B	NM_004358	5	55	0.0118273	0.342117	constrained	0.179411	0.647996	0.64566	constrained
GGT6	NM_001288704	5	56	0.011836	0.34209	accelerated	0.784191	0.947848	0.947143	accelerated
ZNF654	NM_018293	5	56	0.0118493	0.342197	constrained	0.132622	0.60126	0.598261	constrained
ADAM20	NM_003814	5	53	0.0118582	0.342176	constrained	0.00988459	0.387007	0.386593	constrained
IKBIP	NM_153687	5	56	0.0118592	0.341926	constrained	0.0902246	0.552229	0.549621	constrained
SLC8A1	NM_001112802	5	55	0.0118792	0.342227	constrained	0.0459829	0.476932	0.475106	constrained
KLK12	NM_145894	4	55	0.0119037	0.342656	accelerated	0.0140268	0.401794	0.398284	accelerated
PACS2	NM_015197	5	51	0.0119065	0.342458	constrained	0.615021	0.896639	0.895307	constrained
PEX6	NM_000287	5	57	0.011911	0.342311	constrained	0.136361	0.605858	0.602714	constrained
PRKACB	NM_001300917	5	57	0.0119145	0.342135	constrained
EPHA6	NM_001278301	5	57	0.0119254	0.342171	constrained	0.258853	0.711815	0.709285	constrained
CSPG5	NM_006574	5	51	0.0119317	0.342078	constrained	0.730813	0.933289	0.933074	constrained
PARP11	NM_001286522	5	56	0.0119324	0.341821	accelerated	0.192965	0.658968	0.656228	accelerated
XK	NM_021083	5	56	0.011941	0.341793	constrained	0.0342867	0.44938	0.447836	constrained
USP11	NM_004651	5	55	0.0119527	0.341854	constrained	0.179688	0.648577	0.645648	constrained
MCTP1	NM_001297777	5	57	0.0119567	0.341692	accelerated	0.45391	0.830671	0.828912	accelerated
EDARADD	NM_080738	5	55	0.0119842	0.342205	constrained	0.249138	0.705055	0.702518	constrained
NPHP1	NM_207181	5	56	0.0120201	0.342953	constrained	0.638697	0.904749	0.904439	constrained
ARMC4	NM_001290021	5	55	0.012025	0.342819	accelerated	0.0316864	0.44332	0.440643	accelerated
NPHP1	NM_000272	5	56	0.0120372	0.342892	constrained	0.638697	0.904749	0.904402	constrained
CBWD5	NM_001024916	3	49	0.0120547	0.343115	accelerated	0.95308	0.988902	0.988877	constrained
KIAA1143	NM_020696	5	56	0.0120648	0.343129	accelerated	0.0371882	0.458832	0.456776	accelerated
SCARB1	NM_001082959	5	55	0.0120771	0.343204	constrained	0.0860216	0.547524	0.545223	constrained
DBX1	NM_001029865	5	57	0.0120861	0.343184	constrained	0.0630885	0.513048	0.510087	constrained
HOXB6	NM_018952	5	57	0.012095	0.343164	accelerated	0.293264	0.740797	0.738344	accelerated
TOPAZ1	NM_001145030	5	56	0.0121415	0.344208	constrained	0.2031	0.66896	0.666404	constrained
C3orf33	NM_173657	5	55	0.0121418	0.343943	constrained	0.0873173	0.548958	0.546629	constrained
TIPIN	NM_017858	5	54	0.0121418	0.34367	constrained	0.131429	0.600529	0.597394	constrained
TRIM23	NM_001656	5	57	0.0121611	0.343944	constrained	0.463484	0.835472	0.833509	constrained
ANKRD35	NM_144698	5	57	0.0121685	0.343878	accelerated	0.0226979	0.416601	0.413932	accelerated
MYZAP	NM_001018100	5	56	0.0121756	0.343806	accelerated	0.00601776	0.371461	0.37598	accelerated
RALGPS1	NM_001190730	5	57	0.0121793	0.343639	accelerated	0.259706	0.712902	0.710552	accelerated
PRXL2C	NM_153698	5	52	0.0121838	0.343493	constrained	0.222697	0.685187	0.682745	constrained
SRM	NM_003132	5	54	0.0122118	0.34401	accelerated	0.077156	0.53605	0.534655	accelerated
ACD	NM_001082487	5	57	0.0122132	0.343777	constrained	0.00430768	0.369804	0.379394	constrained
MYZAP	NM_152451	5	56	0.0122263	0.343873	accelerated	0.0129209	0.400608	0.399314	accelerated
SMS	NM_001258423	5	57	0.0122317	0.343755	accelerated	0.0638171	0.514462	0.51132	accelerated
ZFYVE28	NM_001172660	5	51	0.0122328	0.343512	constrained
TPP2	NM_003291	5	57	0.0122464	0.343625	accelerated	0.246754	0.702673	0.700132	accelerated
CDK8	NM_001260	5	57	0.0122873	0.344501	constrained
NRK	NM_198465	5	54	0.0123033	0.344678	constrained	0.00524753	0.369804	0.37373	constrained
TRMT6	NM_015939	5	57	0.0123071	0.344513	constrained	0.117369	0.581069	0.578537	constrained
SLC15A1	NM_005073	5	57	0.012319	0.344573	accelerated	0.0281398	0.433429	0.430783	accelerated
COP1	NM_001286644	5	56	0.0123458	0.345052	constrained
C12orf40	NM_001031748	5	53	0.0124394	0.347395	constrained	0.00651494	0.371461	0.373966	constrained
FDXACB1	NM_138378	5	57	0.0124458	0.347301	constrained	0.0138404	0.401206	0.39822	constrained
ETFRF1	NM_001001660	5	56	0.0124486	0.347108	accelerated	0.0342326	0.44938	0.447974	accelerated
SGO1	NM_001199252	5	57	0.0124701	0.347434	constrained	0.00714019	0.371461	0.373329	constrained
HIF3A	NM_022462	5	55	0.0124709	0.347185	constrained	0.0658438	0.518854	0.51539	constrained
DIS3	NM_014953	5	56	0.0124744	0.347011	accelerated	0.350143	0.777777	0.77555	accelerated
PXN	NM_025157	5	55	0.0124884	0.347129	constrained	0.918282	0.979789	0.979673	constrained
GAPDHS	NM_014364	5	57	0.0124934	0.346997	accelerated	0.989196	0.996874	0.996944	constrained
MRPL53	NM_053050	5	55	0.0125164	0.347365	constrained	0.0852274	0.546605	0.544376	constrained
TP53AIP1	NM_001195195	5	38	0.0125234	0.347288	constrained	0.0835506	0.544807	0.541967	constrained
ARHGEF40	NM_001278529	5	57	0.0125845	0.348709	accelerated	0.058304	0.500457	0.497308	accelerated
KDM4C	NM_001304339	5	56	0.0125905	0.348606	constrained	0.00359181	0.369804	0.380194	constrained
OTOF	NM_194322	5	56	0.0125909	0.348344	accelerated	0.000911764	0.369804	0.478165	accelerated
KRT13	NM_002274	5	57	0.0125969	0.348241	accelerated	0.00133013	0.369804	0.403856	accelerated
EMX2	NM_001165924	5	50	0.0125969	0.347971	constrained
MAP3K3	NM_203351	5	57	0.0126004	0.347798	constrained	0.32988	0.764835	0.76243	constrained
CBS	NM_001178009	5	47	0.0126144	0.347914	constrained	0.351989	0.779205	0.777051	constrained
ACSL3	NM_203372	5	57	0.0126167	0.347708	accelerated	0.0511277	0.482835	0.480109	accelerated
ACSL3	NM_004457	5	57	0.0126196	0.347518	accelerated	0.0511277	0.482835	0.479979	accelerated
NUMB	NM_001005743	5	56	0.0126231	0.347346	constrained	0.713843	0.928352	0.928358	accelerated
FKBPL	NM_022110	3	52	0.0126319	0.347319	constrained	0.084745	0.546605	0.545117	constrained
QSOX1	NM_002826	5	55	0.0126425	0.34734	accelerated	0.269588	0.722613	0.720227	accelerated
ARHGAP36	NM_144967	5	53	0.0126463	0.347178	constrained	0.0101693	0.390202	0.387653	constrained
MTF2	NM_007358	5	57	0.0126484	0.346967	constrained	0.768185	0.942199	0.941443	accelerated
CDH19	NM_021153	5	56	0.0126551	0.346884	constrained	0.0398071	0.464123	0.461899	constrained
CBS	NM_001178008	4	48	0.01266	0.34675	constrained	0.162732	0.631139	0.63012	constrained
SNORC	NM_206895	5	45	0.012688	0.34725	constrained	0.190456	0.65724	0.654513	constrained
HDAC7	NM_015401	5	56	0.0127139	0.347691	constrained	0.347909	0.776983	0.774517	constrained
KCNA2	NM_004974	5	57	0.0127324	0.347931	accelerated	0.957967	0.989933	0.99009	accelerated
TRPM1	NM_001252030	5	47	0.012751	0.348171	constrained	0.0980848	0.560415	0.557656	constrained
EPS8L3	NM_133181	5	57	0.0127653	0.348295	accelerated	0.0109109	0.390507	0.391763	accelerated
ALOXE3	NM_021628	5	57	0.0127717	0.348202	accelerated	0.00505352	0.369804	0.371374	accelerated
ACD	NM_001082486	5	57	0.0127742	0.348005	constrained	0.00465811	0.369804	0.3715	constrained
TRAFD1	NM_006700	5	57	0.0128509	0.349826	constrained	0.0521932	0.483839	0.480853	constrained
RAB29	NM_001135663	5	57	0.0128512	0.349568	constrained
NUMB	NM_003744	5	56	0.012857	0.349457	constrained	0.713843	0.928352	0.928323	accelerated
OLFM2	NM_001304348	5	55	0.0128595	0.349259	accelerated	0.524265	0.864758	0.863127	accelerated
TRAFD1	NM_001143906	5	57	0.0128659	0.349166	constrained	0.0521932	0.483839	0.480725	constrained
EPS8L3	NM_139053	5	57	0.0128794	0.349264	accelerated	0.0109109	0.390507	0.391357	accelerated
CELF5	NM_001172673	5	54	0.012884	0.349125	constrained	0.19227	0.65827	0.655477	constrained
WWTR1	NM_001168278	5	57	0.0128915	0.349061	constrained	0.0813435	0.540124	0.537933	constrained
WWTR1	NM_015472	5	57	0.0128931	0.348839	constrained	0.0813435	0.540124	0.537831	constrained
WWTR1	NM_001168280	5	57	0.0128944	0.348609	constrained	0.0813435	0.540124	0.537728	constrained
ZNF33B	NM_006955	4	37	0.0129085	0.348726	constrained	0.0121122	0.398921	0.395508	constrained
ITM2B	NM_021999	5	57	0.0129113	0.348537	accelerated	0.369642	0.790463	0.788223	accelerated
OR6B1	NM_001005281	5	57	0.0129199	0.348505	accelerated	0.000431417	0.369804	0.678757	accelerated
FITM2	NM_001080472	5	55	0.0129295	0.3485	accelerated	0.670229	0.915773	0.915061	accelerated
OR51Q1	NM_001004757	4	48	0.01294	0.348256	accelerated	0.0026046	0.369804	0.398907	accelerated
SMIM10	NM_001163438	5	34	0.01294	0.348519	constrained	0.0922614	0.555168	0.552212	constrained
C15orf62	NM_001130448	5	54	0.0129435	0.348086	accelerated	0.00969378	0.387007	0.385667	accelerated
ZNF550	NM_001277093	4	40	0.0129646	0.348388	constrained	0.588619	0.888676	0.887286	constrained
GFOD2	NM_030819	5	56	0.0129685	0.348232	constrained	0.0293391	0.437924	0.435096	constrained
ABHD1	NM_032604	5	57	0.0129701	0.348011	accelerated	0.00144597	0.369804	0.397218	accelerated
ZNF581	NM_016535	5	54	0.0129751	0.347882	constrained	0.00754585	0.37147	0.370475	constrained
DPP3	NM_001256670	5	57	0.0129883	0.347975	accelerated	0.160721	0.629648	0.626891	accelerated
PLA2G16	NM_001128203	5	53	0.0130031	0.34811	accelerated	0.181992	0.649944	0.64741	accelerated
PLA2G16	NM_007069	5	53	0.0130031	0.347848	accelerated	0.181992	0.649944	0.647344	accelerated
ANKRD13A	NM_033121	5	56	0.0130136	0.347866	accelerated	0.657862	0.910948	0.910058	accelerated
EDEM2	NM_001145025	5	57	0.0130292	0.348022	constrained	0.310351	0.75322	0.750466	constrained
ACD	NM_022914	5	57	0.0130321	0.347838	constrained	0.00430768	0.369804	0.378431	constrained
CNTNAP3	NM_033655	4	44	0.0130346	0.347644	constrained	0.0555049	0.4952	0.491983	constrained
ATF7IP2	NM_024997	5	56	0.0130489	0.347764	constrained	0.00411742	0.369804	0.384141	constrained
DLK1	NM_003836	5	57	0.01315	0.350197	constrained	0.00814986	0.375431	0.372152	constrained
CDH23	NM_001171930	5	57	0.0131576	0.350139	accelerated	0.0324579	0.444813	0.442309	accelerated
TTC29	NM_031956	5	57	0.013173	0.350285	constrained	0.0653665	0.517684	0.514328	constrained
AMPD1	NM_000036	5	57	0.0132014	0.350779	accelerated	0.338767	0.771046	0.768749	accelerated
MIER1	NM_001146112	5	57	0.0132679	0.352281	constrained	0.499542	0.851436	0.84983	constrained
PTPN18	NM_001142370	5	49	0.0132761	0.352239	constrained	0.0936958	0.556312	0.55324	constrained
HUWE1	NM_031407	5	57	0.0132979	0.352553	constrained	0.0758059	0.532382	0.529861	constrained
NCAM1	NM_001076682	5	57	0.0133151	0.352747	accelerated	0.340114	0.772228	0.769586	accelerated
NRCAM	NM_001037132	5	57	0.013319	0.352586	accelerated	0.136737	0.60633	0.603761	accelerated
MRPL49	NM_004927	5	56	0.0133349	0.352746	constrained	0.0575177	0.498131	0.495116	constrained
IGSF10	NM_178822	5	57	0.0133413	0.352653	constrained	0.624474	0.900585	0.899123	constrained
SPCS1	NM_014041	5	56	0.0133449	0.352484	constrained	0.0733568	0.527335	0.524499	constrained
PRSS3	NM_007343	3	40	0.0133742	0.352997	accelerated	0.0164776	0.402643	0.402783	accelerated
PRKACB	NM_001242862	5	57	0.0133797	0.35288	constrained	0.968911	0.991533	0.991952	constrained
TRMT112	NM_001286082	5	53	0.0133959	0.353048	constrained	0.175547	0.644696	0.641629	constrained
IL18BP	NM_173042	5	52	0.0134232	0.353504	constrained	0.181415	0.649678	0.647153	constrained
IL18BP	NM_001145057	5	52	0.0134232	0.353242	constrained	0.181415	0.649678	0.647086	constrained
IL18BP	NM_001039659	5	52	0.0134232	0.352981	constrained	0.181415	0.649678	0.647019	constrained
IL18BP	NM_001039660	5	52	0.0134232	0.352721	constrained	0.181415	0.649678	0.646953	constrained
MRPL3	NM_007208	5	57	0.0134468	0.35308	constrained	0.121199	0.585261	0.582162	constrained
AMPD1	NM_001172626	5	57	0.0134612	0.353196	accelerated	0.312615	0.754702	0.752159	accelerated
KDM6A	NM_001291421	5	57	0.0134624	0.35297	constrained	0.422678	0.816528	0.815232	constrained
HIF1A	NM_181054	5	57	0.0134656	0.352793	constrained	0.0747998	0.530004	0.526979	constrained
FIGNL2	NM_001013690	5	40	0.0134897	0.353165	constrained	0.319623	0.757685	0.755264	constrained
DDT	NM_001355	3	44	0.0135072	0.353363	constrained	0.177532	0.646375	0.64338	constrained
NFIA	NM_005595	5	57	0.0135107	0.353193	accelerated	0.233067	0.691625	0.688853	accelerated
DCP1A	NM_001290206	5	56	0.0135369	0.353618	constrained	0.139632	0.610178	0.607248	constrained
C1QTNF7	NM_031911	4	57	0.0135522	0.353759	constrained	0.463196	0.835428	0.833469	accelerated
C1QTNF7	NM_001135171	4	57	0.0135522	0.353499	constrained	0.463196	0.835428	0.833425	accelerated
ZDHHC23	NM_173570	5	57	0.0135621	0.353499	accelerated	0.00407968	0.369804	0.382682	accelerated
PSMA8	NM_001025096	5	56	0.0135652	0.353322	accelerated	0.108133	0.571867	0.569766	accelerated
NASP	NM_001195193	5	57	0.0135762	0.353348	constrained	0.211141	0.676303	0.673943	constrained
IGFBP3	NM_000598	5	48	0.0135947	0.353573	constrained	0.156757	0.623707	0.620806	constrained
NANS	NM_018946	5	57	0.013603	0.353529	accelerated	0.158321	0.626726	0.624212	accelerated
GNL3L	NM_019067	5	57	0.0136356	0.354117	constrained	0.0168823	0.402643	0.402997	constrained
GNL3L	NM_001184819	5	57	0.0136356	0.353859	constrained	0.0168823	0.402643	0.40272	constrained
TIMP3	NM_000362	5	57	0.013642	0.353767	constrained
ASB6	NM_001202403	5	55	0.0136648	0.3541	constrained	0.355084	0.781324	0.778967	constrained
BRF1	NM_001242790	5	43	0.0136683	0.353418	constrained	0.052705	0.48648	0.483253	constrained
ZNF558	NM_144693	4	47	0.0136683	0.353675	constrained	0.19461	0.660261	0.657496	constrained
DNAJC14	NM_032364	5	55	0.0136683	0.353933	constrained	0.415353	0.813135	0.811504	constrained
EIF3G	NM_003755	5	56	0.0136714	0.353242	accelerated	0.914567	0.978781	0.978847	accelerated
CYP51A1	NM_001146152	5	57	0.0136838	0.353307	constrained	0.0437578	0.471944	0.470369	constrained
SP110	NM_080424	5	50	0.0136893	0.353191	constrained	0.0971097	0.559089	0.555948	constrained
SRPK1	NM_003137	5	57	0.0137049	0.353339	constrained	0.016366	0.402643	0.402041	constrained
KRTAP10-9	NM_198690	3	50	0.0137103	0.353221	accelerated	0.0169287	0.402643	0.401888	accelerated
IL31RA	NM_001297570	3	56	0.0137138	0.353056	constrained	0.00821074	0.37602	0.373945	constrained
TRMT61B	NM_017910	5	55	0.0137173	0.35289	constrained	0.0161814	0.402643	0.402361	constrained
OR5H1	NM_001005338	3	46	0.0137278	0.352905	accelerated	0.0254028	0.425073	0.422116	accelerated
SMIM5	NM_001162995	5	57	0.0137528	0.353294	accelerated	0.372538	0.792896	0.790841	constrained
GCOM1	NM_001018091	5	56	0.0137615	0.353261	accelerated	0.00606973	0.371461	0.378543	accelerated
CTCFL	NM_001269046	5	54	0.0137882	0.353691	constrained	0.256556	0.709771	0.707528	constrained
ACSM2B	NM_001105069	2	49	0.0137978	0.353683	constrained	0.81358	0.95525	0.954656	constrained
ACSM2B	NM_182617	2	49	0.0137978	0.353429	constrained	0.81358	0.95525	0.954624	constrained
STK26	NM_001042452	5	57	0.0138065	0.353397	constrained
CENPE	NM_001286734	5	54	0.0138363	0.353906	constrained	0.0286422	0.435611	0.432734	constrained
EVPL	NM_001988	5	57	0.0138401	0.353747	accelerated	0.0194916	0.408721	0.405934	accelerated
ETAA1	NM_019002	5	57	0.0138768	0.354431	constrained	0.00137209	0.369804	0.399093	constrained
IP6K2	NM_001005909	5	57	0.01388	0.354259	constrained	0.797793	0.951691	0.951616	constrained
RNASE11	NM_145250	3	49	0.0138818	0.354052	constrained	0.275189	0.726747	0.724233	constrained
CENPE	NM_001813	5	54	0.0138853	0.353887	constrained	0.0335456	0.446346	0.44419	constrained
IP6K2	NM_016291	5	57	0.0138905	0.353767	constrained	0.797793	0.951691	0.951583	constrained
OVOL3	NM_001302757	4	56	0.0138958	0.353648	accelerated	0.0266071	0.430124	0.42696	accelerated
WLS	NM_001002292	5	57	0.0139027	0.35357	constrained	0.109084	0.571867	0.569835	constrained
METTL15	NM_001113528	5	57	0.0139228	0.353829	constrained	0.0958108	0.556659	0.554009	constrained
KSR1	NM_014238	5	56	0.013958	0.354469	accelerated	0.303886	0.748524	0.746038	accelerated
UGT8	NM_003360	5	55	0.0139703	0.354528	constrained	0.633144	0.903738	0.902521	constrained
PAGR1	NM_024516	5	57	0.0139746	0.354384	constrained	0.0337203	0.447698	0.445312	constrained
PLA2R1	NM_001007267	5	57	0.0139819	0.354318	constrained	0.0151434	0.402604	0.400733	constrained
UGT8	NM_001128174	5	55	0.0139998	0.354519	constrained	0.633144	0.903738	0.902484	constrained
PROSER1	NM_025138	5	51	0.0140324	0.355091	accelerated	0.069315	0.524226	0.522019	accelerated
LEPR	NM_001003679	5	57	0.0140637	0.355631	constrained	0.00312096	0.369804	0.388582	constrained
LEPR	NM_001198689	5	57	0.0140637	0.355378	constrained	0.00312096	0.369804	0.387189	constrained
ZBBX	NM_001199201	5	57	0.0141212	0.356578	constrained	0.208505	0.674127	0.671534	constrained
ZNF573	NM_001172689	2	30	0.0141336	0.356639	constrained	0.102313	0.566094	0.563999	constrained
MSANTD3	NM_080655	5	56	0.0141584	0.357011	accelerated	0.93088	0.983374	0.983413	accelerated
MSANTD3	NM_001198806	5	56	0.0141584	0.356758	accelerated	0.93088	0.983374	0.983383	accelerated
TNC	NM_002160	5	57	0.0141602	0.35655	accelerated	0.145222	0.61447	0.611503	accelerated
CXorf58	NM_001169574	5	55	0.0141899	0.357046	constrained	0.0323357	0.444813	0.442211	constrained
A3GALT2	NM_001080438	5	47	0.0141899	0.356794	accelerated	0.0751918	0.530898	0.527914	accelerated
LCE1B	NM_178349	3	51	0.0141934	0.35663	accelerated	0.0529022	0.487785	0.484548	accelerated
FABP3	NM_004102	5	57	0.0141979	0.356491	accelerated	0.00930032	0.386463	0.383228	accelerated
ETV1	NM_001163152	5	57	0.0142005	0.356303	constrained
PLEKHA5	NM_019012	5	54	0.0142214	0.356578	constrained	0.176468	0.645114	0.642348	constrained
EPS8L3	NM_024526	5	57	0.0142369	0.356714	accelerated	0.0195189	0.408721	0.406258	accelerated
IKZF3	NM_001257409	5	57	0.0142372	0.356471	constrained	0.32213	0.759827	0.757671	constrained
NASP	NM_002482	5	57	0.0142529	0.356612	constrained	0.201688	0.668489	0.666064	constrained
SGO2	NM_152524	5	55	0.0142565	0.356451	constrained	0.00211821	0.369804	0.40732	constrained
HCFC1R1	NM_001288668	5	56	0.0142815	0.356827	constrained	0.361637	0.784956	0.782774	constrained
ELN	NM_001278915	5	55	0.0142879	0.356737	accelerated	0.151588	0.619399	0.616921	accelerated
ATP5F1C	NM_005174	5	56	0.0142938	0.356632	accelerated	1	1	1.00482	accelerated
ANGPTL3	NM_014495	5	57	0.0142963	0.356446	constrained	0.195648	0.661202	0.658752	constrained
ASB18	NM_212556	4	51	0.0143195	0.356774	constrained	0.614462	0.896377	0.894908	constrained
SGO2	NM_001160046	5	55	0.0143265	0.356698	constrained	0.00230732	0.369804	0.395363	constrained
ZRANB2	NM_203350	5	57	0.0143829	0.357852	constrained
MLN	NM_001040109	5	57	0.0144046	0.358142	accelerated	0.481423	0.841742	0.840529	constrained
OR51A4	NM_001005329	3	51	0.0144105	0.358039	accelerated	0.0454419	0.476932	0.475334	accelerated
TKT	NM_001258028	5	57	0.0144148	0.357896	accelerated	0.00340376	0.369804	0.380046	accelerated
MRPL21	NM_181515	5	53	0.0145015	0.359798	accelerated	0.116158	0.58079	0.577752	accelerated
ANKRD35	NM_001280799	5	57	0.0145184	0.359964	accelerated	0.0234372	0.416691	0.413683	accelerated
C6orf99	NM_001302840	3	36	0.0145365	0.360164	constrained	0.0996544	0.562469	0.559957	constrained
C6orf99	NM_001302841	3	36	0.0145365	0.359913	constrained	0.0996544	0.562469	0.559867	constrained
C6orf99	NM_001302839	3	36	0.0145365	0.359663	constrained	0.0996544	0.562469	0.559776	constrained
C6orf99	NM_001195032	3	36	0.0145365	0.359413	constrained	0.0996544	0.562469	0.559685	constrained
HELQ	NM_133636	5	57	0.014581	0.360261	constrained	0.0225324	0.416133	0.413529	constrained
ZNF768	NM_024671	5	57	0.0146174	0.360911	constrained	0.235623	0.694477	0.69174	constrained
TXNRD1	NM_182729	5	57	0.0146193	0.360708	accelerated	0.153044	0.620504	0.618774	accelerated
TXNRD1	NM_182743	5	57	0.0146193	0.360458	accelerated	0.153044	0.620504	0.618702	accelerated
GAL3ST2	NM_022134	5	57	0.0146193	0.360208	accelerated	0.153044	0.620504	0.618629	accelerated
TXNRD1	NM_182742	5	57	0.0146193	0.359959	accelerated	0.153044	0.620504	0.618557	accelerated
ANKRD26	NM_014915	3	56	0.0146415	0.360256	constrained	0.102599	0.566383	0.563337	constrained
MAP1S	NM_001308363	5	52	0.0146416	0.360009	constrained	0.0349727	0.451285	0.44867	constrained
PRKACB	NM_001242859	5	57	0.0146858	0.360846	constrained
MYOF	NM_133337	5	57	0.0147027	0.361013	accelerated	0.00853051	0.376403	0.373755	accelerated
SUPT3H	NM_003599	5	57	0.0147228	0.361258	constrained	0.073392	0.527413	0.524209	constrained
COL9A1	NM_001851	5	57	0.0147682	0.362121	accelerated	0.00152097	0.369804	0.398829	accelerated
ZNF79	NM_001286696	5	44	0.0147886	0.362372	constrained	0.0226562	0.416593	0.413607	constrained
ZNF79	NM_001286697	5	44	0.0147886	0.362123	constrained	0.0226562	0.416593	0.413389	constrained
ANK2	NM_001127493	5	57	0.014795	0.362031	constrained	0.0240647	0.419306	0.416475	constrained
KRT6C	NM_173086	3	49	0.0147957	0.361797	accelerated	0.00229765	0.369804	0.395664	accelerated
KLK11	NM_144947	5	55	0.0148202	0.362147	accelerated	0.000630994	0.369804	0.485347	accelerated
C12orf80	NM_001242696	5	53	0.0148411	0.362411	accelerated	0.100497	0.563931	0.561141	accelerated
ANKRD26	NM_001256053	3	56	0.0148656	0.362759	constrained	0.102599	0.566383	0.563248	constrained
OR2F2	NM_001004685	4	55	0.0148902	0.363109	accelerated	0.0189429	0.404056	0.401267	accelerated
MTMR1	NM_001306145	5	57	0.0148902	0.362863	accelerated	0.816056	0.956001	0.955585	accelerated
ORC5	NM_181747	4	56	0.0149356	0.36372	constrained	0.14666	0.616043	0.614644	constrained
MYOF	NM_013451	5	57	0.0149509	0.363844	accelerated	0.00735823	0.37147	0.369652	accelerated
FTSJ1	NM_177439	5	54	0.0149707	0.364075	constrained	0.045155	0.476932	0.474628	constrained
PATZ1	NM_032052	5	57	0.0149739	0.363906	constrained	0.33898	0.771046	0.768527	constrained
NDN	NM_002487	5	53	0.0149777	0.363748	constrained	0.370763	0.791117	0.788959	constrained
TTF1	NM_007344	5	54	0.0149917	0.36384	constrained	0.0188943	0.404056	0.402702	constrained
DNAJC10	NM_018981	5	57	0.0150094	0.364022	constrained	0.171609	0.640849	0.638218	constrained
SENP7	NM_001282801	5	57	0.0150171	0.36396	constrained	0.0553451	0.494889	0.491952	constrained
FAM83A	NM_032899	5	56	0.0150374	0.364204	accelerated	0.117607	0.581069	0.578639	accelerated
REC8	NM_005132	5	57	0.015042	0.364067	accelerated	0.356559	0.782302	0.780175	accelerated
REC8	NM_001048205	5	57	0.015042	0.36382	accelerated	0.356559	0.782302	0.780126	accelerated
IQCH	NM_001284349	5	55	0.0150652	0.364134	constrained	0.00672061	0.371461	0.373388	constrained
METTL11B	NM_001136107	5	57	0.0150704	0.364013	accelerated	0.00324083	0.369804	0.385481	accelerated
TKT	NM_001135055	5	57	0.0150746	0.363866	accelerated	0.00326477	0.369804	0.384366	accelerated
TKT	NM_001064	5	57	0.0150755	0.363643	accelerated	0.00326477	0.369804	0.383063	accelerated
HMOX2	NM_001286270	4	54	0.0150792	0.363485	constrained	0.212212	0.676988	0.674561	constrained
DMKN	NM_001126059	5	55	0.0150837	0.363348	accelerated	0.0191935	0.406181	0.402878	accelerated
RNPS1	NM_001286625	5	55	0.0150862	0.363161	constrained
RNPS1	NM_080594	5	55	0.0150862	0.362916	constrained
RNPS1	NM_006711	5	55	0.0150897	0.362755	constrained
GLB1	NM_001135602	5	57	0.0151056	0.362891	constrained	0.0423194	0.469373	0.466795	constrained
AASDH	NM_001286672	5	56	0.0151344	0.363338	constrained	0.0881452	0.549483	0.547652	constrained
ZNF33B	NM_001305033	4	37	0.0151527	0.363288	constrained	0.0173292	0.402643	0.400946	constrained
OOSP2	NM_173801	4	41	0.0151527	0.363533	constrained	0.122724	0.588988	0.585831	constrained
WDR35	NM_001006657	5	57	0.0151663	0.363368	constrained	0.53042	0.866772	0.865358	constrained
COA6	NM_001012985	5	54	0.0151702	0.363218	constrained	0.102421	0.566094	0.563251	constrained
MPV17L	NM_173803	4	37	0.0151737	0.363058	constrained	0.737562	0.933289	0.934111	accelerated
POLQ	NM_199420	5	56	0.01518	0.362963	constrained	0.0296429	0.438737	0.436423	constrained
PRR14	NM_024031	5	57	0.0152078	0.363384	constrained	0.0166901	0.402643	0.4037	constrained
RPRD1A	NM_001303411	5	57	0.0152324	0.363728	constrained
ZG16	NM_152338	5	52	0.0152648	0.364256	accelerated	0.00359192	0.369804	0.379046	accelerated
RABEPK	NM_001174153	5	57	0.0153107	0.365107	constrained	0.290952	0.738239	0.735896	constrained
SREK1	NM_139168	5	57	0.0153906	0.366765	constrained	0.0520027	0.483326	0.481147	constrained
ZSCAN2	NM_001007072	5	54	0.0154037	0.366833	constrained	0.128513	0.597588	0.594999	constrained
2021-03-07	NM_001282807	5	57	0.0154075	0.366678	constrained	0.179213	0.647996	0.645483	constrained
CD86	NM_001206924	5	53	0.0154118	0.366534	constrained	0.0280541	0.432873	0.429662	constrained
HAUS7	NM_017518	5	56	0.0154451	0.367081	constrained	0.449422	0.828972	0.827307	constrained
SREK1	NM_001270492	5	57	0.0154775	0.367605	constrained	0.0520027	0.483326	0.481018	constrained
MAGED2	NM_201222	5	52	0.0155028	0.367962	constrained	0.0344698	0.44938	0.448535	constrained
RIT2	NM_001272077	5	50	0.0155063	0.3678	accelerated	0.510996	0.858247	0.856393	accelerated
NUDC	NM_006600	5	57	0.0155097	0.367635	accelerated	0.160241	0.628402	0.625654	accelerated
UBE2U	NM_152489	5	57	0.0155126	0.367459	constrained	0.00234595	0.369804	0.394176	constrained
MAGED2	NM_177433	5	52	0.0155239	0.36748	constrained	0.0344698	0.44938	0.448366	constrained
FTSJ1	NM_012280	5	54	0.0155274	0.367075	constrained	0.0433937	0.471726	0.469224	constrained
HCFC1R1	NM_001308070	5	55	0.0155274	0.367319	constrained	0.209929	0.675318	0.672927	constrained
BBS2	NM_031885	5	56	0.0155334	0.366974	constrained	0.229687	0.689503	0.686839	constrained
MAGED2	NM_014599	5	52	0.0155344	0.366753	constrained	0.0344698	0.44938	0.448198	constrained
MAST4	NM_001290228	5	47	0.0155519	0.366923	accelerated	0.36051	0.784463	0.782046	accelerated
TAF1A	NM_001201536	5	55	0.0155687	0.367076	constrained	0.0962886	0.557548	0.554826	constrained
TAF1A	NM_005681	5	55	0.0155687	0.366833	constrained	0.0962886	0.557548	0.554733	constrained
ASB6	NM_017873	5	55	0.0155799	0.366854	constrained	0.311134	0.753735	0.75131	constrained
PLEKHA5	NM_001143821	5	54	0.0155904	0.366858	constrained	0.171857	0.640849	0.637909	constrained
ZNF333	NM_032433	5	43	0.0155974	0.366781	constrained	0.314879	0.756261	0.754876	constrained
BTG3	NM_001130914	5	43	0.0155974	0.366538	constrained	0.314879	0.756261	0.754823	constrained
SPRYD7	NM_020456	5	56	0.0156309	0.367084	constrained
BMPR2	NM_001204	5	57	0.0156637	0.367612	constrained	0.168399	0.636933	0.633979	constrained
MSRA	NM_001135670	5	56	0.0156824	0.367807	accelerated	0.0346747	0.44938	0.446834	accelerated
NEO1	NM_001172623	5	57	0.0157206	0.368461	constrained	0.80252	0.951895	0.951517	constrained
GFRA2	NM_001165039	5	57	0.0157909	0.369864	constrained	0.101675	0.565695	0.562635	constrained
CD86	NM_175862	5	56	0.015811	0.370092	constrained	0.0730268	0.527049	0.524523	constrained
COX6B1	NM_001863	5	55	0.0158284	0.370257	constrained	0.801573	0.951895	0.951926	accelerated
JMJD1C	NM_001282948	5	57	0.0158609	0.370771	constrained	0.0543218	0.492793	0.489901	constrained
MYLIP	NM_013262	5	57	0.0158727	0.370804	accelerated	0.0798603	0.537917	0.534973	accelerated
ZNF624	NM_020787	5	48	0.015895	0.371081	constrained	0.363797	0.786471	0.784458	constrained
CSH1	NM_001317	3	51	0.0159125	0.371246	constrained	0.0626939	0.512321	0.509276	constrained
CDH19	NM_001271028	5	56	0.0159562	0.372023	constrained	0.00242249	0.369804	0.395518	constrained
MND1	NM_032117	5	57	0.0159596	0.371857	constrained	0.784992	0.948127	0.947317	constrained
ANKHD1-EIF4EBP3	NM_020690	5	57	0.0159634	0.371703	constrained	0.0298704	0.438979	0.436246	constrained
TMOD1	NM_001166116	5	57	0.0159762	0.371757	accelerated	0.295194	0.741543	0.739278	accelerated
CDC25B	NM_021873	5	55	0.0159875	0.371776	constrained	0.183713	0.651193	0.648468	constrained
MROH9	NM_001163629	5	57	0.0159931	0.371665	constrained	0.00292568	0.369804	0.386514	constrained
WASHC2C	NM_001169106	3	52	0.0160154	0.371939	constrained	0.39738	0.804948	0.802854	constrained
ELN	NM_001278916	5	55	0.0160403	0.372276	accelerated	0.204449	0.669615	0.667225	accelerated
FAM220A	NM_001037163	5	51	0.016049	0.372235	constrained	0.11842	0.582204	0.579264	constrained
KLF4	NM_004235	5	55	0.0160525	0.372073	constrained	0.111168	0.572391	0.569632	constrained
RSPO3	NM_032784	5	57	0.0160807	0.372483	constrained	0.36643	0.78824	0.786168	constrained
ZCCHC17	NM_001282571	5	56	0.0160883	0.372418	constrained	0.144842	0.614232	0.611167	constrained
SKIL	NM_001145098	5	57	0.0160896	0.372206	constrained	0.219881	0.682106	0.67965	constrained
PARP11	NM_001286521	5	56	0.0161184	0.372629	accelerated	0.194366	0.660261	0.657697	accelerated
AASDH	NM_001286671	5	56	0.0161236	0.372507	constrained	0.0853775	0.546605	0.54383	constrained
TK1	NM_003258	5	55	0.0161365	0.372565	constrained	0.0572911	0.498131	0.495259	constrained
SPAM1	NM_001174045	5	57	0.0161458	0.372538	constrained	0.0510957	0.482835	0.480461	constrained
TAZ	NM_001303465	5	55	0.016154	0.372485	constrained	0.174308	0.64334	0.640547	constrained
SPAM1	NM_153189	5	57	0.0161551	0.372268	constrained	0.0510957	0.482835	0.48033	constrained
SPAM1	NM_001174046	5	57	0.0161551	0.372028	constrained	0.0510957	0.482835	0.4802	constrained
SPAM1	NM_001174044	5	57	0.0161551	0.371787	constrained	0.0510957	0.482835	0.48007	constrained
LHX2	NM_004789	5	57	0.0161724	0.371943	accelerated	1	1	1.00479	accelerated
IER2	NM_004907	5	54	0.0161891	0.372087	constrained	0.512075	0.858779	0.856958	constrained
CSMD2	NM_052896	5	57	0.016195	0.371984	accelerated	0.0108349	0.390507	0.391879	accelerated
PSMD10	NM_170750	5	56	0.0161995	0.371847	constrained	0.543992	0.871957	0.870432	constrained
NLE1	NM_001014445	5	55	0.0161996	0.371608	accelerated	0.127464	0.596059	0.592917	accelerated
SKA3	NM_001166017	5	56	0.0162156	0.371735	constrained	0.0163596	0.402643	0.402169	constrained
ALDH6A1	NM_001278594	5	57	0.0162168	0.371524	accelerated	0.142174	0.611574	0.609042	accelerated
POLR2M	NM_015532	5	55	0.0162381	0.371772	accelerated	0.28783	0.735826	0.733789	accelerated
SSR1	NM_003144	5	55	0.0162566	0.371958	accelerated	0.177143	0.645661	0.642711	accelerated
MSRA	NM_012331	5	57	0.016334	0.373489	accelerated	0.040082	0.465347	0.463379	accelerated
JAM2	NM_001270408	5	56	0.016343	0.373453	constrained	0.403253	0.807292	0.805412	constrained
TLE4	NM_001282748	5	57	0.0163567	0.373527	constrained	0.455414	0.831193	0.829338	constrained
PHF6	NM_001015877	5	56	0.0163872	0.373983	constrained
PHF6	NM_032458	5	56	0.016393	0.373875	constrained
DCTPP1	NM_024096	5	56	0.0164046	0.373901	constrained	0.00966561	0.387007	0.385433	constrained
TFEC	NM_001018058	5	57	0.0164273	0.374179	constrained	0.263744	0.717299	0.714987	constrained
ODF1	NM_024410	5	57	0.0164353	0.374121	accelerated	0.241168	0.697399	0.69447	accelerated
HIF1A	NM_001530	5	57	0.016474	0.374762	constrained	0.121926	0.58709	0.584031	constrained
LEPR	NM_001198688	5	57	0.0165065	0.375263	constrained	0.00544444	0.369804	0.368784	constrained
WDR19	NM_025132	5	57	0.0165347	0.375662	constrained	0.895281	0.974785	0.974722	constrained
ZMYM1	NM_001289091	5	52	0.0165532	0.375843	constrained	0.0111364	0.390507	0.390146	constrained
FAM208A	NM_001112736	5	57	0.0166181	0.377075	constrained	0.00812333	0.375199	0.371922	constrained
TET2	NM_001127208	5	55	0.0166462	0.377472	constrained	0.0166437	0.402643	0.403989	constrained
CASP8	NM_001080124	5	57	0.0166564	0.377463	constrained	0.0103565	0.390202	0.387955	constrained
CASP8	NM_033356	5	57	0.0166564	0.377223	constrained	0.0103565	0.390202	0.387536	constrained
TPH1	NM_004179	5	56	0.0166628	0.377128	constrained	0.223731	0.685426	0.683495	constrained
DAOA	NM_001161812	4	31	0.0166687	0.377022	constrained	0.0862756	0.547524	0.545236	constrained
BBS9	NM_001033605	5	57	0.0166736	0.376894	constrained	0.312615	0.754702	0.752106	constrained
DEPDC7	NM_001077242	5	57	0.0166919	0.377066	constrained	0.0585465	0.501419	0.498394	constrained
RCN2	NM_001271837	5	56	0.0167094	0.377224	constrained	0.176463	0.645114	0.642532	constrained
RDH11	NM_016026	5	57	0.0167113	0.377028	constrained	0.0631233	0.513048	0.510011	constrained
BCAP31	NM_001139441	5	56	0.0167251	0.377098	constrained	0.853039	0.964901	0.964312	constrained
BCAP31	NM_001256447	5	56	0.0167251	0.376859	constrained	0.853039	0.964901	0.96428	constrained
BCAP31	NM_005745	5	56	0.0167251	0.376621	constrained	0.853039	0.964901	0.964249	constrained
SENP7	NM_001282803	5	57	0.0167273	0.376433	constrained	0.0125276	0.398921	0.398179	constrained
CDH23	NM_022124	5	57	0.0167296	0.376246	accelerated	0.00935078	0.386463	0.383936	accelerated
SEC31A	NM_001300745	5	57	0.0167414	0.376274	constrained	0.0831712	0.543547	0.540621	constrained
OR52W1	NM_001005178	5	56	0.0167459	0.376137	accelerated	0.0481422	0.477837	0.474878	accelerated
TCTEX1D4	NM_001013632	5	54	0.0167492	0.375975	accelerated	0.212273	0.676988	0.674569	accelerated
PREPL	NM_001042386	5	57	0.0167609	0.375999	constrained	0.417564	0.81369	0.81161	constrained
ORC2	NM_006190	5	57	0.0168334	0.377388	constrained	0.206687	0.672484	0.669731	constrained
PLEKHD1	NM_001161498	5	57	0.0168417	0.377337	accelerated	0.062227	0.511005	0.507987	accelerated
LMBR1L	NM_001300751	5	57	0.0168497	0.377278	accelerated	0.141482	0.611262	0.608338	accelerated
HSDL2	NM_001195822	5	57	0.0168529	0.377112	accelerated	0.124899	0.591942	0.589062	accelerated
ARHGAP36	NM_001282607	5	54	0.0168761	0.377394	constrained	0.0508809	0.482835	0.480136	constrained
AAMP	NM_001087	5	56	0.0169136	0.377996	accelerated	0.142727	0.612006	0.608927	accelerated
ERI2	NM_001142725	5	56	0.0169143	0.377775	constrained	0.191197	0.65801	0.655626	constrained
SP140	NM_001278453	4	48	0.0169173	0.377604	constrained	0.015207	0.402604	0.399969	constrained
ZNF365	NM_199451	5	57	0.0169187	0.377398	constrained	0.0611147	0.509105	0.505826	constrained
MLN	NM_002418	5	57	0.0169286	0.377383	accelerated	0.490235	0.84663	0.844834	constrained
AAMP	NM_001302545	5	56	0.0169288	0.377152	accelerated	0.142727	0.612006	0.608852	accelerated
TTYH1	NM_001005367	3	52	0.0169558	0.377516	constrained	0.372029	0.792394	0.79005	constrained
CALU	NM_001199671	5	57	0.0169692	0.377577	constrained
FSTL3	NM_005860	5	54	0.0169838	0.377667	constrained	0.0187364	0.404056	0.401811	constrained
FBRSL1	NM_001142641	5	53	0.0170048	0.377898	constrained	0.0562306	0.495299	0.493361	constrained
C8orf76	NM_032847	5	56	0.0170223	0.378051	constrained	0.132184	0.601027	0.598546	constrained
PSPH	NM_004577	5	57	0.0170698	0.378869	constrained	0.206137	0.671885	0.669137	constrained
IL18BP	NM_173044	5	52	0.0171098	0.379521	constrained	0.311771	0.754002	0.75159	constrained
HLA-DOA	NM_002119	3	47	0.0171239	0.379595	constrained	0.211182	0.676303	0.673885	constrained
KCNRG	NM_173605	5	55	0.0171438	0.379799	constrained	0.518296	0.861934	0.860628	constrained
PARD6B	NM_032521	5	56	0.0171562	0.379839	constrained	0.0988375	0.562469	0.559454	constrained
COL6A2	NM_058175	5	55	0.0171729	0.379971	accelerated	0.82143	0.957487	0.957021	constrained
PHLDB3	NM_198850	5	54	0.0171939	0.380199	accelerated	0.00618535	0.371461	0.376925	accelerated
OCEL1	NM_024578	5	53	0.0171974	0.380041	constrained	0.0522117	0.483839	0.480767	constrained
AGBL1	NM_152336	5	56	0.0171986	0.379831	constrained	0.583347	0.886393	0.884772	constrained
TMEM62	NM_024956	5	55	0.0172185	0.380035	constrained	0.0574276	0.498131	0.495202	constrained
PSRC1	NM_001005290	5	57	0.0172276	0.380001	constrained	0.0198587	0.411773	0.408418	constrained
NAA16	NM_024561	5	55	0.0172604	0.380488	constrained	0.147864	0.616043	0.614775	constrained
MIS18A	NM_018944	4	53	0.0172814	0.380715	constrained	0.131149	0.599876	0.596669	constrained
GRM8	NM_001127323	5	57	0.0172947	0.380773	accelerated	0.0093367	0.386463	0.383814	accelerated
CACNB1	NM_199248	5	56	0.017312	0.380917	accelerated	0.750824	0.937073	0.936446	accelerated
P3H2	NM_018192	5	57	0.0173174	0.380801	accelerated	0.0442371	0.472232	0.469398	accelerated
MYH1	NM_005963	5	56	0.0173216	0.380657	accelerated	0.000223055	0.369804	0.965074	accelerated
OR1N1	NM_012363	3	47	0.0173374	0.38077	accelerated	0.378982	0.795653	0.79357	accelerated
HGF	NM_001010934	5	57	0.0173465	0.380735	constrained	0.431349	0.821358	0.819534	constrained
TSR2	NM_058163	5	56	0.0173523	0.380627	constrained	0.198416	0.664377	0.661761	constrained
CKAP2L	NM_152515	5	55	0.0173788	0.380973	constrained	0.242142	0.697905	0.694964	constrained
NKX2-5	NM_001166176	5	52	0.0173829	0.38083	constrained	0.0414273	0.466515	0.464053	constrained
GCOM1	NM_001018090	5	56	0.0173945	0.380848	accelerated	0.0107856	0.390507	0.391732	accelerated
GUCY2F	NM_001522	5	57	0.0173951	0.380626	constrained	0.485421	0.844341	0.84296	constrained
PPIP5K1	NM_014659	5	57	0.0174021	0.380546	constrained	0.155262	0.620504	0.617926	constrained
PPIP5K1	NM_001130859	5	57	0.0174133	0.380557	constrained	0.155262	0.620504	0.617855	constrained
KRT80	NM_001081492	5	56	0.0174142	0.380344	accelerated	0.000489773	0.369804	0.584569	accelerated
ZMYM1	NM_024772	5	52	0.0174214	0.380268	constrained	0.00445441	0.369804	0.375135	constrained
ZMYM1	NM_001289090	5	52	0.0174214	0.380035	constrained	0.00445441	0.369804	0.374224	constrained
ZMYM1	NM_001289088	5	52	0.0174214	0.379802	constrained	0.00445441	0.369804	0.373318	constrained
IL31RA	NM_001297572	3	56	0.0174319	0.379799	constrained	0.0103456	0.390202	0.387964	constrained
METTL1	NM_023033	5	57	0.0174375	0.379688	constrained	0.0102681	0.390202	0.388427	constrained
ESYT3	NM_031913	5	56	0.0174475	0.379671	accelerated	0.0319145	0.44332	0.441509	accelerated
STRN	NM_003162	5	57	0.0174736	0.380009	constrained	0.570177	0.881355	0.879872	constrained
JAM2	NM_021219	5	56	0.0175046	0.380451	constrained	0.353463	0.780215	0.777875	constrained
SPHK2	NM_001204158	5	56	0.0175075	0.380281	constrained	0.322921	0.760903	0.758448	constrained
KCNK5	NM_003740	5	57	0.0175497	0.380964	constrained	0.0674941	0.521689	0.518689	constrained
XKR9	NM_001287258	5	54	0.017565	0.381064	constrained	0.0960776	0.557548	0.55444	constrained
ABLIM1	NM_006720	5	56	0.0175777	0.381106	accelerated	0.142467	0.611574	0.609091	accelerated
CCDC40	NM_017950	5	54	0.017586	0.381055	constrained	0.013342	0.401206	0.401222	constrained
ATXN2L	NM_148415	5	57	0.0175979	0.381081	constrained	0.275926	0.727647	0.725345	constrained
ITGB6	NM_001282389	5	57	0.017604	0.380981	accelerated	0.142569	0.611574	0.608474	accelerated
RORA	NM_134262	5	57	0.017619	0.381074	accelerated	0.947878	0.987426	0.987803	accelerated
PHF6	NM_032335	5	56	0.0176378	0.381248	constrained
IFIT3	NM_001031683	3	55	0.0176385	0.381033	accelerated	0.153819	0.620504	0.620312	accelerated
PHEX	NM_001282754	5	57	0.0176388	0.380808	accelerated	0.418701	0.814475	0.81236	accelerated
NKX2-5	NM_004387	5	55	0.0176402	0.380608	constrained	0.0351639	0.452943	0.450455	constrained
LCE1E	NM_178353	3	52	0.0176455	0.380491	accelerated	0.0299026	0.439268	0.436165	accelerated
CCDC175	NM_001164399	5	54	0.0176636	0.38065	constrained	0.00546633	0.369804	0.368823	constrained
SEC31A	NM_001077208	5	57	0.0176909	0.381008	constrained	0.119441	0.582659	0.579833	constrained
OMA1	NM_145243	5	56	0.0177027	0.381032	constrained	0.428161	0.818919	0.816885	constrained
PRC1	NM_001267580	5	51	0.017705	0.380851	constrained	0.154044	0.620504	0.620134	constrained
SERPINA12	NM_173850	3	56	0.0177155	0.380847	accelerated	0.0840674	0.546032	0.543081	accelerated
SERPINA12	NM_001304461	3	56	0.0177155	0.380617	accelerated	0.0840674	0.546032	0.542979	accelerated
IFIT3	NM_001289758	3	55	0.01774	0.380913	accelerated	0.164794	0.633452	0.630557	accelerated
IFIT3	NM_001289759	3	55	0.01774	0.380683	accelerated	0.164794	0.633452	0.630487	accelerated
RDM1	NM_001163120	3	37	0.0177996	0.3815	accelerated	0.0301685	0.44021	0.437096	accelerated
SERPINB3	NM_006919	5	52	0.0177996	0.38173	accelerated	0.108314	0.571867	0.570112	accelerated
ATP2A3	NM_174954	5	57	0.0178002	0.381284	accelerated	0.280752	0.731788	0.729445	accelerated
DIS3	NM_001128226	5	56	0.0178521	0.382166	accelerated	0.529415	0.866772	0.865677	accelerated
RNPS1	NM_001286626	5	54	0.0178731	0.382385	constrained
C3AR1	NM_004054	5	56	0.0179585	0.383983	constrained	0.0787985	0.536875	0.533957	constrained
DERL1	NM_001134671	5	57	0.0179634	0.383856	constrained
ULK4	NM_017886	5	57	0.0180107	0.384636	constrained	0.0226979	0.416601	0.413714	constrained
FIS1	NM_016068	5	57	0.0180241	0.384691	accelerated	0.61685	0.896933	0.896086	accelerated
SPAM1	NM_003117	5	57	0.0180628	0.385285	constrained	0.0555497	0.4952	0.492254	constrained
CTCFL	NM_001269043	5	54	0.0180854	0.385536	constrained	0.284906	0.734579	0.732214	constrained
RRP9	NM_004704	5	56	0.0180916	0.385438	accelerated	0.628707	0.902843	0.901579	accelerated
IFIT3	NM_001549	3	55	0.0180937	0.385251	accelerated	0.153819	0.620504	0.62024	accelerated
MORC2	NM_014941	5	57	0.0181114	0.385397	constrained	0.0962886	0.557548	0.554641	constrained
RHBDL2	NM_001304746	5	56	0.018115	0.385243	constrained	0.216602	0.680642	0.678668	constrained
STOX1	NM_001130159	5	57	0.0181206	0.385134	constrained	0.240725	0.696855	0.694235	constrained
KCNU1	NM_001031836	5	53	0.0181217	0.384696	constrained	0.00547391	0.369804	0.368616	constrained
ZFP36L2	NM_006887	5	44	0.0181217	0.384926	constrained	0.181799	0.649816	0.647054	constrained
ATR	NM_001184	5	57	0.0181289	0.384621	constrained	0.787547	0.948945	0.948118	constrained
C5orf30	NM_033211	5	57	0.0181369	0.384561	constrained	0.305059	0.749239	0.746853	constrained
L2HGDH	NM_024884	5	56	0.0181532	0.384676	constrained	0.707114	0.92634	0.925554	constrained
PPP5D1	NM_001205281	2	45	0.01816	0.384592	constrained
PPIP5K1	NM_001190214	5	57	0.0181896	0.38499	constrained	0.128059	0.597378	0.594407	constrained
TTC21B	NM_024753	5	57	0.0182238	0.385485	constrained	0.927928	0.982873	0.983145	accelerated
PPP1R14C	NM_030949	5	47	0.0182302	0.38539	constrained	0.302187	0.746648	0.744139	constrained
PIGA	NM_020473	5	57	0.0182411	0.385391	constrained	0.212183	0.676988	0.67453	constrained
TRIM58	NM_015431	5	48	0.0182477	0.385303	constrained	0.165613	0.635055	0.632293	constrained
ZKSCAN7	NM_001288591	5	56	0.0182628	0.385393	constrained	0.0104534	0.390228	0.387393	constrained
ZKSCAN7	NM_025169	5	56	0.0182628	0.385164	constrained	0.0104534	0.390228	0.386978	constrained
DCP1A	NM_018403	5	56	0.0182788	0.385273	constrained	0.434967	0.822138	0.820151	constrained
RFX5	NM_001025603	5	56	0.0182791	0.385051	constrained	0.0432273	0.471639	0.469183	constrained
RFX5	NM_000449	5	56	0.0182791	0.384823	constrained	0.0432273	0.471639	0.469036	constrained
LOXHD1	NM_001145473	5	57	0.0182852	0.384724	accelerated	0.0309959	0.441941	0.438977	accelerated
CATSPERG	NM_021185	5	57	0.0182868	0.38453	constrained	0.000418923	0.369804	0.690485	constrained
ATXN2L	NM_148416	5	57	0.0182992	0.384338	constrained	0.275926	0.727647	0.72529	constrained
LYPD6	NM_001195685	5	57	0.0182992	0.384565	accelerated	0.445678	0.826018	0.824051	accelerated
PPIP5K1	NM_001130858	5	57	0.0183031	0.384191	constrained	0.128059	0.597378	0.594328	constrained
HLA-DRB4	NM_021983	3	46	0.0183212	0.384346	constrained	0.434967	0.822138	0.820107	constrained
HOXA1	NM_153620	5	54	0.0183387	0.384487	constrained	0.25837	0.711216	0.708691	constrained
SSTR3	NM_001051	5	57	0.0183781	0.385086	accelerated	0.0040592	0.369804	0.382836	accelerated
SYT13	NM_020826	5	57	0.0183781	0.384859	accelerated	0.275926	0.727647	0.725235	accelerated
SSTR3	NM_001278687	5	57	0.0183823	0.38472	accelerated	0.0040592	0.369804	0.381796	accelerated
2021-03-02	NM_001005415	5	57	0.0183906	0.384667	constrained	0.92754	0.982873	0.983186	constrained
2021-03-02	NM_016496	5	57	0.0183963	0.384561	constrained	0.92754	0.982873	0.983156	constrained
TRIM23	NM_033227	5	57	0.0184107	0.384636	constrained	0.188092	0.654517	0.651889	constrained
SPOCK1	NM_004598	5	57	0.0184114	0.384424	accelerated	0.0697055	0.524231	0.52212	accelerated
PMS1	NM_001128144	5	56	0.018427	0.384526	constrained	0.59162	0.889298	0.888328	constrained
SENP7	NM_001077203	5	57	0.0184475	0.384726	constrained	0.0657655	0.518492	0.515126	constrained
NARF	NM_031968	5	54	0.0184928	0.385445	constrained	0.042816	0.471491	0.469281	constrained
MED17	NM_004268	4	56	0.0185173	0.38573	constrained	0.344373	0.774745	0.772056	constrained
COX18	NM_001297732	5	57	0.0185264	0.385693	constrained	0.0134115	0.401206	0.402263	constrained
NLE1	NM_018096	5	56	0.0185283	0.385508	accelerated	0.115221	0.579255	0.576237	accelerated
MEI1	NM_152513	5	57	0.0185513	0.385761	constrained	0.000503342	0.369804	0.58074	constrained
FER	NM_001308031	5	57	0.0185705	0.385934	constrained	0.0189076	0.404056	0.402243	constrained
IL37	NM_014439	5	40	0.0186258	0.386858	accelerated	0.327414	0.764385	0.762329	accelerated
PPP2R1B	NM_001177562	5	57	0.0186308	0.386737	accelerated	0.00313256	0.369804	0.384494	accelerated
TXNRD1	NM_001261446	5	57	0.0186408	0.386717	accelerated	0.229044	0.689104	0.686516	accelerated
SLC22A5	NM_001308122	5	57	0.0186433	0.386544	accelerated	0.478254	0.840828	0.838975	accelerated
TDRD3	NM_001146070	5	57	0.0186449	0.386352	constrained	0.077216	0.53605	0.534322	constrained
CASP10	NM_032977	5	50	0.0186643	0.386529	constrained	0.0844091	0.546605	0.544272	constrained
LAYN	NM_001258391	5	56	0.0187348	0.387764	accelerated	0.0449307	0.476791	0.474432	accelerated
HINFP	NM_015517	5	57	0.0187503	0.387859	constrained	0.618061	0.897619	0.896077	constrained
MUC1	NM_001044391	5	54	0.0187519	0.387666	accelerated	0.00256297	0.369804	0.397812	accelerated
HINFP	NM_198971	5	57	0.0187529	0.387462	constrained	0.618061	0.897619	0.89604	constrained
MATR3	NM_001194956	4	57	0.0187764	0.387723	constrained	0.569342	0.881355	0.880193	constrained
KDM4C	NM_001146695	5	56	0.0187783	0.387536	constrained	0.00316611	0.369804	0.384522	constrained
ZMYM1	NM_001289089	5	52	0.0187834	0.387417	constrained	0.00558771	0.369804	0.370513	constrained
FOXL1	NM_005250	5	51	0.0187869	0.387264	constrained	0.109347	0.571867	0.569574	constrained
HFE	NM_139006	5	55	0.0187889	0.387081	constrained	0.128434	0.597588	0.594874	constrained
CTCFL	NM_001269048	5	53	0.0188114	0.387321	constrained	0.410086	0.81076	0.808884	constrained
XPR1	NM_001135669	5	56	0.018813	0.387129	constrained	0.23323	0.691805	0.68904	constrained
SCAF11	NM_004719	5	57	0.0188328	0.387313	constrained	0.000636246	0.369804	0.468561	constrained
FBLN7	NM_153214	5	56	0.018904	0.388554	constrained	0.397067	0.804455	0.802597	constrained
HELQ	NM_001297759	5	57	0.0189123	0.3885	constrained	0.00381969	0.369804	0.378828	constrained
TTLL11	NM_001139442	5	57	0.0189273	0.388584	constrained	0.401871	0.806644	0.804835	constrained
ATP6V0E2	NM_001100592	5	43	0.0189514	0.388854	constrained	0.154044	0.620504	0.620062	constrained
TWISTNB	NM_001002926	5	54	0.0189654	0.388917	constrained	0.0612728	0.509814	0.506649	constrained
PDLIM5	NM_001256427	5	57	0.0189775	0.38894	accelerated	0.937607	0.985426	0.985646	accelerated
GHITM	NM_014394	5	56	0.0190317	0.389827	accelerated	0.052006	0.483326	0.480663	accelerated
MTF2	NM_001164392	5	57	0.0190414	0.389801	constrained	0.822415	0.957811	0.957203	accelerated
BBX	NM_001142568	5	57	0.0190551	0.389858	constrained	0.228104	0.688315	0.68566	constrained
ZNF33B	NM_001305037	4	36	0.019116	0.390878	constrained	0.0182897	0.403692	0.40169	constrained
TENM3	NM_001080477	5	57	0.0191296	0.390931	accelerated	0.0458303	0.476932	0.474947	accelerated
CCDC152	NM_001134848	5	57	0.0191417	0.390955	constrained	0.259656	0.712902	0.710754	constrained
PEX11A	NM_001271573	5	55	0.019144	0.390777	constrained	0.329562	0.764835	0.762356	constrained
COX18	NM_173827	5	57	0.0191449	0.390572	constrained	0.0134115	0.401206	0.401914	constrained
MAP1S	NM_018174	5	52	0.0191545	0.390543	constrained	0.0500366	0.481051	0.479224	constrained
SYDE2	NM_032184	5	57	0.0191612	0.390456	constrained	0.0281398	0.433429	0.430593	constrained
BRCA1	NM_007297	5	56	0.0191692	0.390395	constrained	0.0439897	0.472181	0.470089	constrained
ZNF33B	NM_001305040	4	36	0.0191755	0.3903	constrained	0.0182897	0.403692	0.401435	constrained
ZNF33B	NM_001305038	4	36	0.0191755	0.390077	constrained	0.0182897	0.403692	0.401181	constrained
ZNF33B	NM_001305039	4	36	0.0191755	0.389854	constrained	0.0182897	0.403692	0.400926	constrained
ZNF33B	NM_001305035	4	36	0.0191755	0.389632	constrained	0.0182897	0.403692	0.400673	constrained
ZNF33B	NM_001305036	4	36	0.0191755	0.389409	constrained	0.0182897	0.403692	0.400419	constrained
RNMT	NM_001308263	5	54	0.0192035	0.389533	constrained	0.132399	0.601027	0.597954	constrained
ZNF649	NM_023074	5	43	0.0192035	0.389755	constrained	0.2013	0.667839	0.664975	constrained
RHOXF1	NM_139282	5	34	0.019221	0.389666	constrained	0.214725	0.678916	0.6764	constrained
SLC9B1	NM_001100874	5	55	0.0192337	0.389702	constrained	0.0516163	0.482835	0.480526	constrained
NARF	NM_001038618	5	54	0.019242	0.389648	constrained	0.0499073	0.481051	0.479711	constrained
TMC4	NM_144686	4	53	0.0192595	0.389781	constrained	0.206049	0.671846	0.669039	accelerated
TEX30	NM_138779	5	56	0.0192598	0.389565	constrained
MED27	NM_001253882	5	57	0.0192612	0.389372	constrained	0.372662	0.792919	0.790715	constrained
GDAP1L1	NM_001256738	5	56	0.0193228	0.390396	accelerated	0.158735	0.626726	0.625206	accelerated
TEX14	NM_001201457	5	56	0.019333	0.39038	constrained	0.315142	0.756261	0.75514	constrained
FAM221A	NM_001127364	5	56	0.0193446	0.390392	accelerated	0.170532	0.639939	0.637019	accelerated
OSR2	NM_053001	5	57	0.0193481	0.390242	constrained
KIF1B	NM_183416	5	57	0.0193507	0.390072	constrained	0.415121	0.813135	0.811189	constrained
PQBP1	NM_001167990	5	56	0.0193526	0.38989	constrained	0.0896289	0.550609	0.54792	constrained
NLGN3	NM_181303	5	57	0.0194107	0.39084	constrained	0.414631	0.812948	0.81101	constrained
ADGRG6	NM_198569	5	57	0.019411	0.390625	constrained	0.0225324	0.416133	0.41331	constrained
E2F5	NM_001083588	5	55	0.0194486	0.391159	constrained	0.306953	0.749841	0.747262	constrained
BRINP2	NM_021165	5	56	0.0194571	0.391109	accelerated	0.0242306	0.419958	0.417052	accelerated
C6orf141	NM_001145652	5	50	0.0194591	0.390929	constrained	0.0145933	0.402604	0.40345	constrained
HFE	NM_139007	5	56	0.019464	0.390807	constrained	0.178711	0.647931	0.645085	constrained
IST1	NM_001270976	5	57	0.0194884	0.391075	accelerated	0.0123235	0.398921	0.396794	accelerated
ZBBX	NM_024687	5	57	0.0195325	0.391739	constrained	0.147999	0.616043	0.613937	constrained
YTHDC1	NM_001031732	4	54	0.0195396	0.391662	constrained	0.148357	0.616043	0.613364	constrained
WWOX	NM_130791	5	57	0.0195424	0.391496	accelerated	0.450982	0.829932	0.828153	accelerated
SMIM18	NM_001206847	5	55	0.019556	0.391549	accelerated	0.342782	0.773654	0.771537	accelerated
CDC25B	NM_001287522	5	56	0.0195625	0.391459	constrained	0.304014	0.748524	0.745878	constrained
PQBP1	NM_001032382	5	56	0.0195654	0.391296	constrained	0.0896289	0.550609	0.547824	constrained
PQBP1	NM_001032384	5	56	0.0195753	0.391274	constrained	0.0896289	0.550609	0.547727	constrained
PQBP1	NM_001032381	5	56	0.0195753	0.391055	constrained	0.0896289	0.550609	0.54763	constrained
PQBP1	NM_001032383	5	56	0.0195753	0.390835	constrained	0.0896289	0.550609	0.547534	constrained
PQBP1	NM_005710	5	56	0.0195788	0.390686	constrained	0.0896289	0.550609	0.547437	constrained
ZFP69B	NM_023070	5	51	0.0195851	0.390594	constrained	0.287725	0.735826	0.734116	constrained
SENP1	NM_001267594	5	56	0.0195965	0.390602	constrained	0.0599815	0.505462	0.502333	constrained
SENP1	NM_001267595	5	56	0.0195965	0.390384	constrained	0.0599815	0.505462	0.502211	constrained
SGK2	NM_170693	5	55	0.0196481	0.391193	accelerated	0.10365	0.567724	0.564895	accelerated
TEX14	NM_198393	5	56	0.0196586	0.391183	constrained	0.333173	0.766497	0.764172	constrained
BBS9	NM_198428	5	57	0.0196599	0.39099	constrained	0.332101	0.76582	0.763331	constrained
JMJD1C	NM_032776	5	57	0.0196676	0.390924	constrained	0.0609367	0.508432	0.505077	constrained
SYCP2	NM_014258	5	57	0.019688	0.391112	constrained	0.685557	0.919678	0.919059	constrained
PRSS33	NM_152891	4	52	0.0197287	0.3917	accelerated	0.0233038	0.416691	0.414286	accelerated
DAXX	NM_001141970	5	49	0.0197322	0.391551	constrained	0.0315552	0.443114	0.440945	constrained
SQLE	NM_003129	5	57	0.0197427	0.391541	constrained	0.122674	0.588885	0.585754	constrained
LCOR	NM_015652	5	57	0.0197446	0.391361	constrained	0.0453029	0.476932	0.475604	constrained
CALHM2	NM_015916	5	57	0.0197599	0.391447	accelerated	0.0477438	0.477518	0.475009	accelerated
KCNAB2	NM_001199860	5	56	0.0197638	0.391305	constrained
KCNAB2	NM_003636	5	56	0.0197654	0.391119	constrained
KCNAB2	NM_001199861	5	56	0.0197654	0.390902	constrained
CLDN15	NM_001185080	5	57	0.019767	0.390716	accelerated	0.974506	0.993066	0.993098	constrained
CLDN15	NM_014343	5	57	0.019767	0.390499	accelerated	0.974506	0.993066	0.993069	constrained
GP6	NM_001083899	4	30	0.0197671	0.390285	constrained	0.0103423	0.390202	0.388684	constrained
PPM1B	NM_001033557	5	57	0.0197734	0.390192	constrained
FTH1P18	NM_001271682	2	37	0.0197881	0.390267	constrained	0.881059	0.970713	0.970503	constrained
SLC12A9	NM_020246	5	57	0.0198392	0.391057	accelerated	0.0191526	0.405588	0.403241	accelerated
KRTAP6-2	NM_181604	3	50	0.0198967	0.391974	accelerated	0.0825558	0.541858	0.538847	accelerated
PGD	NM_002631	5	56	0.0199395	0.392599	constrained	0.151959	0.619728	0.616764	constrained
PTK6	NM_005975	4	52	0.0199807	0.393194	accelerated	0.00215137	0.369804	0.40915	accelerated
CLDN11	NM_001185056	5	57	0.0199817	0.392995	accelerated	0.0144402	0.402604	0.402754	accelerated
MINDY1	NM_001040217	5	57	0.0200283	0.393695	accelerated	0.0514032	0.482835	0.48048	accelerated
MINDY1	NM_001163260	5	57	0.0200488	0.393879	accelerated	0.0514032	0.482835	0.480351	accelerated
SPRYD7	NM_001127482	5	56	0.0200589	0.393861	constrained
BRCA1	NM_007294	5	56	0.0200766	0.39399	constrained	0.0402417	0.465347	0.463986	constrained
CFTR	NM_000492	5	55	0.0200963	0.39416	accelerated	0.049517	0.481051	0.478218	accelerated
CASP8	NM_001228	5	57	0.0201206	0.39442	constrained	0.0255983	0.426102	0.424142	constrained
WDR35	NM_020779	5	57	0.0201452	0.394685	constrained	0.635494	0.903895	0.903563	constrained
FCAR	NM_133273	3	29	0.0201453	0.394469	constrained	0.0790939	0.536925	0.534181	constrained
GPN3	NM_016301	5	57	0.0201941	0.395207	accelerated	0.0388632	0.462266	0.460046	accelerated
CORO6	NM_032854	5	57	0.0202104	0.395309	accelerated	0.0538346	0.490568	0.48805	accelerated
HSPB9	NM_033194	4	53	0.0202118	0.395119	constrained	0.0666939	0.520518	0.517363	constrained
ST8SIA1	NM_003034	5	56	0.0202287	0.395232	constrained	0.130009	0.598795	0.595632	constrained
HBS1L	NM_001145207	5	55	0.0202398	0.395232	constrained	0.0835981	0.544807	0.54197	constrained
TAAR9	NM_175057	5	56	0.0202643	0.395494	accelerated	0.0248517	0.422448	0.41981	accelerated
PRC1	NM_003981	5	51	0.0202923	0.395823	constrained	0.155351	0.620504	0.617779	constrained
AZI2	NM_001134432	5	57	0.0202925	0.39561	constrained	0.12471	0.591824	0.588574	constrained
KCNAB2	NM_172130	5	56	0.0203229	0.395984	constrained
AJUBA	NM_001289097	5	52	0.0203379	0.396059	constrained	0.329398	0.764755	0.762333	constrained
ZPR1	NM_003904	5	57	0.0203392	0.395868	accelerated	0.108876	0.571867	0.569523	accelerated
CASQ1	NM_001231	5	57	0.0203539	0.395938	accelerated	0.0383073	0.461084	0.458324	accelerated
USE1	NM_018467	5	55	0.0203904	0.396431	constrained	0.019633	0.408721	0.405948	constrained
BRCA1	NM_007300	5	56	0.020435	0.397082	constrained	0.0402417	0.465347	0.463831	constrained
FTSJ1	NM_001282157	5	51	0.0204429	0.397018	constrained	0.00767915	0.37147	0.369165	constrained
BLOC1S1	NM_001487	5	56	0.0204604	0.397142	constrained	0.578368	0.884547	0.883103	constrained
DAOA	NM_172370	5	29	0.0204954	0.397604	constrained	0.0564783	0.495299	0.492662	constrained
VWA2	NM_001272046	5	56	0.020505	0.397573	accelerated	0.0063661	0.371461	0.373474	accelerated
TBXA2R	NM_001060	5	53	0.0205164	0.397578	constrained	0.0659823	0.519029	0.515541	constrained
ARHGAP30	NM_001287602	5	57	0.0205171	0.397376	constrained	0.0135772	0.401206	0.402007	constrained
NIPA2	NM_001008894	5	55	0.0205199	0.397213	constrained	0.297277	0.742719	0.740689	constrained
LEPR	NM_001003680	5	57	0.0205258	0.39711	constrained	0.00381969	0.369804	0.377745	constrained
LEPR	NM_001198687	5	57	0.0205258	0.396894	constrained	0.00397543	0.369804	0.384362	constrained
NIPA2	NM_001184888	5	55	0.0205304	0.396769	constrained	0.297277	0.742719	0.740636	constrained
DMAC2	NM_001167868	5	52	0.0205654	0.39723	constrained	0.121199	0.585261	0.582081	constrained
PXDNL	NM_144651	2	35	0.0205759	0.397216	constrained	0.459114	0.833707	0.831919	constrained
LYPD4	NM_173506	5	51	0.0205864	0.397204	constrained	0.0315552	0.443114	0.440767	constrained
TMLHE	NM_001184797	5	44	0.0205912	0.397081	constrained	0.0368052	0.45768	0.454816	constrained
NCOA7	NM_001122842	5	57	0.0206044	0.397119	constrained	0.110003	0.571867	0.569735	constrained
NLGN3	NM_001166660	5	57	0.0206165	0.397138	constrained	0.414631	0.812948	0.810964	constrained
VIRMA	NM_183009	5	57	0.0206274	0.397132	constrained	0.167456	0.635706	0.632837	constrained
ZASP	NM_001289933	5	53	0.020667	0.39768	constrained	0.259656	0.712902	0.710698	constrained
FGF17	NM_003867	5	57	0.0206785	0.397686	constrained
ACSM2A	NM_001308169	3	51	0.0206915	0.397721	constrained	0.371419	0.791661	0.789675	constrained
MED21	NM_004264	5	54	0.020709	0.397843	constrained
NIPA2	NM_030922	5	55	0.020723	0.397897	constrained	0.297277	0.742719	0.740582	constrained
NIPA2	NM_001008860	5	55	0.02073	0.397817	constrained	0.297277	0.742719	0.740529	constrained
NIPA2	NM_001008892	5	55	0.02073	0.397602	constrained	0.297277	0.742719	0.740476	constrained
PPM1H	NM_020700	5	56	0.0207312	0.397411	constrained	0.081636	0.540213	0.537403	constrained
NMT1	NM_021079	5	57	0.0207344	0.397258	accelerated	0.0952928	0.556513	0.555094	accelerated
SLC26A10	NM_133489	5	55	0.0207359	0.397074	constrained	0.0943982	0.556459	0.554267	constrained
NIPA2	NM_001184889	5	55	0.020737	0.396881	constrained	0.297277	0.742719	0.740423	constrained
HDAC8	NM_001166418	5	55	0.020765	0.397203	constrained	0.125001	0.591942	0.588983	constrained
FAM133A	NM_001171109	4	50	0.020765	0.39699	constrained	0.21769	0.680642	0.678453	constrained
FAM133A	NM_173698	4	50	0.020765	0.396776	constrained	0.21769	0.680642	0.678392	constrained
FAM133A	NM_001171110	4	50	0.020765	0.396563	constrained	0.21769	0.680642	0.678331	constrained
FAM133A	NM_001171111	4	50	0.020765	0.396351	constrained	0.21769	0.680642	0.67827	constrained
FAM83A	NM_207006	5	56	0.0207653	0.396145	accelerated	0.274537	0.726425	0.724115	accelerated
CYP1B1	NM_000104	5	56	0.0207724	0.396067	constrained	0.576247	0.884022	0.882473	constrained
KDM4C	NM_001146694	5	56	0.0207791	0.395982	constrained	0.00184514	0.369804	0.391814	constrained
OTOF	NM_001287489	5	56	0.020782	0.395826	accelerated	0.00640102	0.371461	0.372367	accelerated
RNF207	NM_207396	5	53	0.0207825	0.395624	constrained	0.780237	0.946284	0.945667	accelerated
NCOA7	NM_001199620	5	57	0.0208005	0.395755	constrained	0.116298	0.58079	0.577783	constrained
NCOA7	NM_001199619	5	57	0.0208187	0.39589	constrained	0.116298	0.58079	0.5777	constrained
NCOA7	NM_181782	5	57	0.02082	0.395702	constrained	0.116298	0.58079	0.577617	constrained
SGK2	NM_001199264	5	55	0.0208315	0.39571	accelerated	0.116842	0.581069	0.57891	accelerated
TNPO2	NM_001136196	5	57	0.0208385	0.395632	constrained
VPS36	NM_001282169	5	57	0.0208437	0.395518	accelerated	0.0663933	0.51994	0.517002	accelerated
F13A1	NM_000129	5	55	0.0208511	0.395449	accelerated	0.0535989	0.490324	0.487062	accelerated
ZNF280B	NM_080764	4	46	0.020877	0.395729	constrained	0.0161748	0.402643	0.402777	constrained
PLAC9	NM_001012973	5	45	0.020898	0.395916	accelerated	0.229167	0.689138	0.686588	accelerated
KDM4C	NM_015061	5	56	0.0209036	0.395811	constrained	0.00405467	0.369804	0.383454	constrained
SLC25A30	NM_001010875	5	56	0.0209076	0.395675	accelerated	0.130106	0.598795	0.59576	accelerated
ZNF707	NM_001288806	3	31	0.0209085	0.395484	accelerated	0.0259496	0.426229	0.423277	accelerated
TNFSF4	NM_003326	5	56	0.0209274	0.395629	constrained	0.00689438	0.371461	0.373451	constrained
SLC25A45	NM_001300820	4	57	0.0209277	0.395425	accelerated	0.44606	0.826462	0.824581	accelerated
SPC24	NM_182513	5	52	0.0209295	0.395251	constrained	0.0839364	0.54579	0.54274	constrained
CENPC	NM_001812	5	54	0.020947	0.395371	constrained	0.00127686	0.369804	0.405468	constrained
AQP10	NM_080429	5	57	0.0209539	0.395291	accelerated	0.00784159	0.371787	0.369783	accelerated
AKAP9	NM_005751	5	55	0.0209738	0.395457	constrained	0.0900052	0.551948	0.549154	constrained
MKNK1	NM_198973	5	57	0.0209801	0.395365	accelerated	0.155351	0.620504	0.617708	accelerated
MROH9	NM_025063	5	57	0.0209951	0.395439	constrained	0.0084453	0.37602	0.374286	constrained
DMKN	NM_001308380	5	54	0.0209959	0.395245	accelerated	0.0207217	0.414974	0.41555	accelerated
LMBR1L	NM_018113	5	57	0.0209976	0.395069	accelerated	0.194588	0.660261	0.657549	accelerated
DEFB129	NM_080831	5	48	0.0210171	0.395225	constrained	0.0923804	0.555207	0.552256	constrained
ADGRG6	NM_020455	5	57	0.0210583	0.395792	constrained	0.0225324	0.416133	0.413091	constrained
UNC119B	NM_001080533	5	56	0.0210657	0.395721	constrained	0.788921	0.949257	0.948651	accelerated
GALC	NM_001201402	5	57	0.0210676	0.395549	constrained	0.0180567	0.403692	0.403745	constrained
PGD	NM_001304452	5	56	0.0211139	0.396209	constrained	0.169266	0.638414	0.635446	constrained
PTX4	NM_001013658	5	54	0.0211221	0.396154	accelerated	0.323552	0.761667	0.759108	accelerated
KTN1	NM_001079521	5	57	0.021136	0.396205	constrained	0.277305	0.729303	0.72715	constrained
MUC1	NM_001044392	5	54	0.0211396	0.395856	accelerated	0.0026816	0.369804	0.393297	accelerated
POLR2M	NM_001018102	5	55	0.0211396	0.396064	accelerated	0.203159	0.66896	0.666407	accelerated
TRPV3	NM_145068	5	56	0.0211431	0.395713	accelerated	0.00377487	0.369804	0.378723	accelerated
DMKN	NM_001308383	5	55	0.0211462	0.395563	accelerated	0.0394207	0.46331	0.460347	accelerated
CBX4	NM_003655	5	53	0.0211921	0.396214	constrained	0.295444	0.741543	0.739101	constrained
CD86	NM_006889	5	56	0.0211967	0.396091	constrained	0.0766795	0.535444	0.532847	constrained
PPP2R1B	NM_002716	5	57	0.0212165	0.396253	accelerated	0.00387531	0.369804	0.381068	accelerated
MIER1	NM_001146110	5	57	0.0212207	0.396123	constrained	0.408003	0.810113	0.808046	constrained
SCNN1A	NM_001159575	5	57	0.0212753	0.396934	accelerated	0.600577	0.891168	0.889698	accelerated
NPVF	NM_022150	5	57	0.0212814	0.396839	constrained	0.0790083	0.536925	0.534332	constrained
MRM1	NM_024864	4	52	0.0213042	0.397056	constrained	0.666159	0.914372	0.913758	constrained
FH	NM_000143	5	57	0.0213181	0.397108	accelerated	0.146982	0.616043	0.615399	accelerated
ZNF789	NM_213603	5	44	0.0213357	0.397227	constrained	0.118867	0.582659	0.58014	constrained
HELQ	NM_001297758	5	57	0.0213555	0.397388	constrained	0.00447596	0.369804	0.370638	constrained
ZRANB2	NM_005455	5	57	0.0213615	0.397294	constrained
PLK4	NM_014264	5	53	0.0213777	0.397386	constrained	0.0133393	0.401206	0.401488	constrained
SASS6	NM_001304829	5	57	0.0213785	0.397193	constrained	0.200896	0.667193	0.664718	constrained
H1FOO	NM_153833	5	49	0.0214022	0.397426	constrained	0.0137522	0.401206	0.398998	constrained
C15orf53	NM_207444	5	42	0.0214092	0.397349	accelerated	0.80351	0.952158	0.95155	constrained
PLA2R1	NM_007366	5	57	0.0214146	0.397242	constrained	0.00727539	0.371461	0.369784	constrained
HTRA3	NM_053044	5	50	0.0214267	0.397259	constrained	0.0919262	0.554248	0.55135	constrained
AKT2	NM_001243027	5	57	0.021436	0.397224	accelerated	0.133261	0.60258	0.599891	accelerated
RASL12	NM_001307930	5	57	0.0214469	0.397219	accelerated	0.721947	0.931157	0.93061	accelerated
NARF	NM_012336	5	54	0.0214477	0.397028	constrained	0.0501665	0.481051	0.478746	constrained
BBX	NM_020235	5	57	0.0214548	0.396954	constrained	0.228104	0.688315	0.6856	constrained
NLRP8	NM_176811	4	31	0.0214897	0.397392	constrained	0.00192418	0.369804	0.394093	constrained
TMEM86A	NM_153347	5	55	0.0214932	0.39725	accelerated	0.230363	0.690101	0.687257	accelerated
SLC5A7	NM_001305005	5	57	0.0215235	0.397604	accelerated	0.824098	0.958141	0.957616	constrained
SLC5A7	NM_021815	5	57	0.0215245	0.397416	accelerated	0.824098	0.958141	0.957584	constrained
LCN12	NM_178536	3	49	0.0215387	0.397472	constrained	0.0731904	0.527049	0.523959	constrained
PDE6B	NM_001145292	5	54	0.0215422	0.397331	accelerated	0.0570292	0.497464	0.494106	accelerated
ACOT11	NM_015547	5	56	0.0215507	0.397281	accelerated	0.120691	0.585261	0.582876	accelerated
ANXA7	NM_004034	5	57	0.0215657	0.397352	accelerated	0.0410348	0.465394	0.462651	accelerated
ZBBX	NM_001199202	5	57	0.0215692	0.397211	constrained	0.121585	0.586397	0.583289	constrained
CBWD5	NM_001286835	3	49	0.0215879	0.39735	accelerated	0.763192	0.940203	0.939415	accelerated
AKAP9	NM_147185	5	55	0.0216357	0.398023	constrained	0.0948326	0.556513	0.554279	constrained
FAM131A	NM_001171093	5	56	0.0216366	0.397834	accelerated	0.13037	0.599436	0.596181	accelerated
ZNF641	NM_152320	5	56	0.0216437	0.397758	constrained	0.0479874	0.477615	0.474975	constrained
SEZ6	NM_178860	5	57	0.0216469	0.397611	accelerated	0.0430578	0.471491	0.469405	accelerated
PAK1IP1	NM_017906	5	54	0.0216508	0.397478	constrained	0.304642	0.749013	0.746413	constrained
ENDOU	NM_001172440	5	56	0.0216564	0.397377	accelerated	0.0127405	0.400425	0.396927	accelerated
CTCFL	NM_001269040	5	54	0.0216682	0.397388	constrained	0.328037	0.764385	0.762701	constrained
CTCFL	NM_001269041	5	54	0.0216698	0.397212	constrained	0.321628	0.759827	0.757779	constrained
CTCFL	NM_080618	5	54	0.0216698	0.397008	constrained	0.321628	0.759827	0.757727	constrained
SESN1	NM_001199934	5	57	0.0216753	0.396904	constrained	1	1	1.00476	accelerated
CCNYL1	NM_001142300	5	56	0.0216864	0.396903	constrained	0.728627	0.933289	0.932863	constrained
C15orf39	NM_015492	5	55	0.02169	0.396766	constrained	0.123559	0.589724	0.586577	constrained
HEATR5A	NM_015473	5	57	0.0216925	0.396608	constrained	0.330474	0.765333	0.763037	constrained
EVC	NM_153717	5	52	0.0217138	0.396792	constrained	0.107514	0.571867	0.569104	constrained
IKZF3	NM_001257408	5	57	0.0217168	0.396644	constrained	0.332268	0.765918	0.76331	constrained
CNOT6	NM_001303241	5	57	0.0217274	0.396633	constrained	0.0406517	0.465347	0.464842	constrained
NLGN3	NM_018977	5	57	0.0217392	0.396645	constrained	0.527996	0.866461	0.864827	constrained
MORC2	NM_001303257	5	57	0.0217539	0.39671	constrained	0.0936342	0.556312	0.553915	constrained
RPRD1A	NM_001303412	5	57	0.0217638	0.396687	constrained
COL16A1	NM_001856	5	56	0.0217639	0.396486	accelerated	0.0814499	0.540124	0.537507	accelerated
MORC2	NM_001303256	5	57	0.0217641	0.396287	constrained	0.0936342	0.556312	0.553821	constrained
SLC35A2	NM_001032289	5	57	0.0217782	0.39634	accelerated	0.615152	0.896639	0.895084	accelerated
CCNT1	NM_001277842	5	57	0.0218306	0.397091	constrained
KCTD10	NM_031954	5	57	0.0218769	0.39773	constrained
MOV10	NM_001286072	5	57	0.0218948	0.397852	constrained	0.605411	0.892775	0.891327	constrained
SLC30A3	NM_003459	5	57	0.0218954	0.397661	constrained	0.208245	0.673953	0.671323	constrained
MKRN2	NM_001271707	5	56	0.0219028	0.397593	constrained	0.567972	0.881129	0.879607	constrained
FGF17	NM_001304478	5	57	0.0219044	0.397417	constrained
ZIC3	NM_003413	5	55	0.0219168	0.397441	constrained	0.666298	0.914372	0.913695	constrained
SPINK5	NM_001127698	5	57	0.0219181	0.397261	accelerated	0.0485829	0.479214	0.476104	accelerated
MSS51	NM_001024593	5	56	0.021943	0.397511	accelerated	0.112491	0.575022	0.571841	accelerated
CA14	NM_012113	5	56	0.0219574	0.397569	constrained	0.180535	0.649183	0.646545	constrained
SGMS2	NM_152621	5	57	0.0219593	0.397401	constrained	0.293281	0.740797	0.738332	constrained
SGMS2	NM_001136257	5	57	0.0219593	0.397199	constrained	0.293281	0.740797	0.738278	constrained
SGMS2	NM_001136258	5	57	0.0219593	0.396997	constrained	0.293281	0.740797	0.738224	constrained
ITGA1	NM_181501	5	56	0.021989	0.397332	constrained	0.426322	0.817076	0.815219	constrained
PCDHGC5	NM_018929	5	56	0.0220095	0.3975	accelerated	0.0481422	0.477837	0.474743	accelerated
TEX14	NM_031272	5	56	0.0220534	0.398091	constrained	0.309276	0.752285	0.749649	constrained
BATF	NM_006399	5	56	0.0220605	0.398017	accelerated	0.128621	0.597588	0.594865	accelerated
TENT4A	NM_001171806	5	52	0.0220744	0.398066	accelerated	0.375733	0.79445	0.792327	accelerated
TRPV3	NM_001258205	5	56	0.0220919	0.39818	accelerated	0.00410713	0.369804	0.384216	accelerated
ZNF615	NM_001199324	4	42	0.0221094	0.398294	constrained	0.963202	0.990888	0.991002	accelerated
TAC3	NM_013251	5	57	0.0221152	0.398197	constrained	0.217451	0.680642	0.678443	constrained
ASPH	NM_001164756	5	57	0.0221194	0.398071	constrained	0.403804	0.807676	0.805676	constrained
KRTAP10-1	NM_198691	3	53	0.0221304	0.398068	accelerated	0.0130931	0.401206	0.398584	accelerated
PLA2R1	NM_001195641	5	57	0.0221315	0.397887	constrained	0.00701538	0.371461	0.37415	constrained
ZKSCAN8	NM_001278121	5	53	0.0221514	0.398043	constrained	0.040758	0.465347	0.46483	constrained
ZKSCAN8	NM_001278122	5	53	0.0221514	0.397842	constrained	0.040758	0.465347	0.464677	constrained
DPH3	NM_001047434	5	52	0.0221724	0.398019	accelerated	0.432494	0.821794	0.820269	accelerated
HGF	NM_000601	5	57	0.0221798	0.39795	constrained	0.00628825	0.371461	0.375268	constrained
MSRB3	NM_001193461	5	56	0.0221904	0.39794	accelerated	0.596242	0.890367	0.889518	accelerated
PHEX	NM_000444	5	57	0.0222069	0.398035	accelerated	0.563318	0.8793	0.87774	accelerated
HGF	NM_001010932	5	57	0.0222108	0.397904	constrained	0.00628825	0.371461	0.374622	constrained
PHF1	NM_024165	3	53	0.0222425	0.398271	constrained	0.0480698	0.477615	0.474569	constrained
ZFAND4	NM_001282906	5	56	0.0222635	0.398447	constrained	0.837669	0.960551	0.959947	constrained
ZFAND4	NM_001282905	5	56	0.0222635	0.398247	constrained	0.837669	0.960551	0.959915	constrained
ZGLP1	NM_001103167	5	56	0.0223099	0.398876	constrained	0.0218287	0.414974	0.412422	constrained
ALDOA	NM_184043	5	56	0.0223437	0.39928	accelerated	0.304371	0.748927	0.746224	accelerated
CTCFL	NM_001269042	5	54	0.0223499	0.399191	constrained	0.321628	0.759827	0.757675	constrained
CA9	NM_001216	5	55	0.0223678	0.39931	constrained	0.00972949	0.387007	0.384437	constrained
PDLIM5	NM_001256428	5	57	0.0223727	0.399197	accelerated	0.470448	0.837434	0.8357	accelerated
CACYBP	NM_014412	5	56	0.0224207	0.399852	constrained	0.317107	0.756261	0.756029	constrained
ZNF22	NM_006963	5	56	0.0224634	0.400413	constrained	0.0493853	0.481051	0.478013	constrained
HDAC8	NM_001166420	5	55	0.0224735	0.400193	constrained	0.0318336	0.44332	0.440919	constrained
TENT4A	NM_001171805	5	52	0.0224735	0.400393	accelerated	0.374657	0.793689	0.791601	accelerated
TATDN3	NM_001146169	5	53	0.0224805	0.400117	constrained	0.0339831	0.44938	0.447076	constrained
[truncated: 33,580 more rows]

## Sheet: S2. Marine GO
GO Term	Description	Number of Genes	TRACCER p-value	FDR	Selective Pressure (avg)	RERConverge p-value	FDR	Selective Pressure (avg)
GO:0031424	keratinization	156	0	0	accelerated	0	0	accelerated
GO:0003810	protein-glutamine gamma-glutamyltransferase activity	8	2e-07	0.0009476	accelerated	1.1e-06	0.000863867	accelerated
GO:0070268	cornification	106	6e-07	0.0018952	accelerated	0	0	accelerated
GO:0030049	muscle filament sliding	33	2.2e-06	0.0052118	accelerated	4e-07	0.000418844	accelerated
GO:0032982	myosin filament	14	4.3e-06	0.00814936	accelerated	0	0	accelerated
GO:0050953	sensory perception of light stimulus	9	7.3e-06	0.0115291	accelerated	0.0033005	0.30796	accelerated
GO:0008307	structural constituent of muscle	39	8.4e-06	0.0113712	accelerated	2.7e-06	0.00181749	accelerated
GO:0050957	equilibrioception	6	8.7e-06	0.0103052	accelerated	0.0084016	0.427982	accelerated
GO:0018149	peptide cross-linking	24	1.94e-05	0.020426	accelerated	4e-07	0.0004712	accelerated
GO:0051015	actin filament binding	183	3.02e-05	0.0286175	accelerated	7.2e-06	0.0037696	accelerated
GO:0005927	muscle tendon junction	3	3.54e-05	0.0304955	accelerated	0.0346058	0.732865	accelerated
GO:0006936	muscle contraction	95	5.19e-05	0.0409837	accelerated	0.0001912	0.0462018	accelerated
GO:0031432	titin binding	12	5.41e-05	0.0394347	accelerated	0.0046918	0.353724	accelerated
GO:0006754	ATP biosynthetic process	25	7.8e-05	0.0527949	accelerated	0.167699	1.01178	accelerated
GO:0005859	muscle myosin complex	14	8.65e-05	0.0546449	accelerated	6.2e-06	0.0036518	accelerated
GO:0071691	cardiac muscle thin filament assembly	3	0.0001673	0.0990834	accelerated	0.0003545	0.0759275	accelerated
GO:0031674	I band	17	0.0002478	0.138127	accelerated	0.0130032	0.519246	accelerated
GO:0036128	CatSper complex	10	0.0002635	0.138718	constrained	0	0	constrained
GO:0005721	pericentric heterochromatin	12	0.000285	0.14214	constrained	7.91e-05	0.0248479	constrained
GO:0046314	phosphocreatine biosynthetic process	5	0.0002866	0.135791	accelerated	0.0575595	0.812037	accelerated
GO:0031994	insulin-like growth factor I binding	13	0.0003063	0.138214	constrained	0.0125453	0.51403	constrained
GO:0030016	myofibril	28	0.0003147	0.13555	accelerated	9.3e-05	0.0265585	accelerated
GO:0032420	stereocilium	32	0.0003798	0.156478	accelerated	0.324268	1.08288	accelerated
GO:0070531	BRCA1-A complex	7	0.0003964	0.156512	constrained	0.117282	0.980715	constrained
GO:0030018	Z disc	121	0.0004574	0.173373	accelerated	0.0001809	0.0448632	accelerated
GO:0016528	sarcoplasm	8	0.000528	0.192436	accelerated	0.00083	0.132575	accelerated
GO:0030017	sarcomere	42	0.000707	0.248131	accelerated	0.0048268	0.355373	accelerated
GO:0045214	sarcomere organization	37	0.0008308	0.281166	accelerated	0.0016326	0.207914	accelerated
GO:0000775	chromosome	47	0.0008368	0.273432	constrained
GO:0098797	plasma membrane protein complex	8	0.0008878	0.280426	constrained	0.38278	1.08621	constrained
GO:0038165	oncostatin-M-mediated signaling pathway	4	0.000901	0.275415	constrained	0.0005658	0.100606	constrained
GO:0034464	BBSome	7	0.0009077	0.268793	constrained	0.77639	1.06797	constrained
GO:0032393	MHC class I receptor activity	4	0.0009448	0.271301	constrained	0.0008938	0.140386	accelerated
GO:0043565	sequence-specific DNA binding	418	0.0010789	0.300696	constrained	0.717361	1.07291	constrained
GO:0031430	M band	24	0.0011441	0.309757	accelerated	0.0004835	0.0893432	accelerated
GO:0010762	regulation of fibroblast migration	11	0.0011511	0.302995	constrained	0.181666	1.02639	constrained
GO:0004111	creatine kinase activity	6	0.0011834	0.303078	accelerated	0.0675545	0.856842	accelerated
GO:0045814	negative regulation of gene expression	25	0.0012358	0.308169	constrained
GO:0031234	extrinsic component of cytoplasmic side of plasma membrane	57	0.001252	0.304204	accelerated	0.0001411	0.0359386	accelerated
GO:0004497	monooxygenase activity	34	0.0012709	0.301076	accelerated	0.0111031	0.491247	accelerated
GO:0004984	olfactory receptor activity	311	0.0013916	0.321629	accelerated	0	0	accelerated
GO:0045494	photoreceptor cell maintenance	37	0.001562	0.352417	accelerated	0.0594854	0.829276	accelerated
GO:0004924	oncostatin-M receptor activity	3	0.0015934	0.351141	constrained	0.0039263	0.336377	constrained
GO:0045860	positive regulation of protein kinase activity	50	0.0016019	0.344991	constrained	0.510338	1.09604	constrained
GO:0005594	collagen type IX trimer	4	0.0016028	0.337514	accelerated	3.93e-05	0.0137172	accelerated
GO:0072425	signal transduction involved in G2 DNA damage checkpoint	11	0.0017058	0.351395	constrained	0.162397	1.01219	constrained
GO:0045095	keratin filament	71	0.0017837	0.359624	accelerated	0	0	accelerated
GO:0002141	stereocilia ankle link	5	0.001789	0.353178	accelerated	0.0231805	0.638752	accelerated
GO:0032202	telomere assembly	3	0.0018656	0.360784	constrained	0.0003955	0.0776498	constrained
GO:0043163	cell envelope organization	3	0.0019001	0.360107	accelerated	0.0082498	0.429537	accelerated
GO:0032911	negative regulation of transforming growth factor beta1 production	5	0.0020136	0.374135	constrained	0.042204	0.773795	constrained
GO:0000938	GARP complex	5	0.0020588	0.375177	constrained	0.129521	0.995597	constrained
GO:0016056	rhodopsin mediated signaling pathway	10	0.0020625	0.368759	accelerated	0.234034	1.0379	accelerated
GO:0030240	skeletal muscle thin filament assembly	7	0.0020694	0.363141	accelerated	0.14197	1.00069	accelerated
GO:0044342	type B pancreatic cell proliferation	10	0.0021087	0.36331	constrained	0.371914	1.08377	constrained
GO:0036123	histone H3-K9 dimethylation	3	0.002165	0.366349	constrained	0.266472	1.05116	constrained
GO:0019827	stem cell population maintenance	44	0.0022938	0.381334	constrained	0.0451333	0.784753	constrained
GO:0030057	desmosome	24	0.0027073	0.442317	accelerated	1.09e-05	0.00513608	accelerated
GO:0030056	hemidesmosome	8	0.0027655	0.444167	accelerated	0.026023	0.653975	accelerated
GO:0050917	sensory perception of umami taste	6	0.0027893	0.440523	accelerated	1.25e-05	0.00512174	accelerated
GO:0006303	double-strand break repair via nonhomologous end joining	48	0.0028281	0.439329	constrained	0.384973	1.0872	constrained
GO:0042178	xenobiotic catabolic process	5	0.0029778	0.455123	accelerated	0.0002574	0.0577557	accelerated
GO:0006313	transposition	3	0.0033125	0.498242	constrained
GO:1903862	positive regulation of oxidative phosphorylation	4	0.0033144	0.490738	constrained	0.477412	1.10111	constrained
GO:0015629	actin cytoskeleton	204	0.0033269	0.485011	accelerated	0.213146	1.03754	accelerated
GO:0072520	seminiferous tubule development	11	0.0034918	0.501338	constrained	0.175439	1.02311	constrained
GO:1902083	negative regulation of peptidyl-cysteine S-nitrosylation	5	0.0035008	0.495128	constrained	0.0563075	0.811379	constrained
GO:0055008	cardiac muscle tissue morphogenesis	13	0.0035148	0.489798	accelerated	0.139287	1.00048	accelerated
GO:0034501	protein localization to kinetochore	9	0.0035197	0.483372	constrained	0.0761375	0.902541	constrained
GO:0000780	condensed nuclear chromosome	13	0.0036285	0.491195	constrained
GO:1990830	cellular response to leukemia inhibitory factor	88	0.0036373	0.485451	constrained	0.587371	1.08409	constrained
GO:0000800	lateral element	12	0.0036726	0.483355	constrained	0.593818	1.08326	constrained
GO:0061087	positive regulation of histone H3-K27 methylation	5	0.003678	0.477435	constrained	0.287413	1.05557	constrained
GO:0000146	microfilament motor activity	19	0.0036925	0.47284	accelerated	1.24e-05	0.00531171	accelerated
GO:1904888	cranial skeletal system development	7	0.0037395	0.472473	constrained	0.727227	1.07168	constrained
GO:0016604	nuclear body	298	0.0037767	0.470895	constrained	0.0720127	0.87342	constrained
GO:0007089	traversing start control point of mitotic cell cycle	4	0.0039921	0.491288	constrained	0.0331722	0.723645	constrained
GO:1904637	cellular response to ionomycin	4	0.0041011	0.498231	constrained	0.0852241	0.922103	accelerated
GO:0000278	mitotic cell cycle	119	0.0041376	0.496303	constrained	0.0194441	0.610804	constrained
GO:0001665	alpha-N-acetylgalactosaminide alpha-2	6	0.0041643	0.493261	accelerated
GO:0043532	angiostatin binding	4	0.004223	0.494039	accelerated	0.0164784	0.588229	accelerated
GO:0061298	retina vasculature development in camera-type eye	7	0.0042948	0.496311	constrained	0.697141	1.07632	constrained
GO:0070475	rRNA base methylation	5	0.0043186	0.493049	constrained	0.038943	0.753591	constrained
GO:0071339	MLL1 complex	27	0.0044386	0.500716	constrained	0.146764	1.0008	constrained
GO:0090309	positive regulation of methylation-dependent chromatin silencing	10	0.0046548	0.518928	constrained	0.0040013	0.327898	constrained
GO:0042776	mitochondrial ATP synthesis coupled proton transport	18	0.0046807	0.515748	accelerated	0.465168	1.09758	accelerated
GO:0038132	neuregulin binding	5	0.004718	0.513882	accelerated	0.181802	1.02532	constrained
GO:0010165	response to X-ray	20	0.0047664	0.513255	constrained	0.0126949	0.513462	constrained
GO:0070197	meiotic attachment of telomere to nuclear envelope	5	0.0048547	0.516889	constrained	0.217759	1.03749	constrained
GO:0036465	synaptic vesicle recycling	4	0.0048644	0.512167	accelerated	0.178364	1.01997	accelerated
GO:0008608	attachment of spindle microtubules to kinetochore	9	0.0048924	0.509455	constrained	0.045599	0.781318	constrained
GO:0051301	cell division	317	0.00494	0.50882	constrained	0.0005107	0.0925546	constrained
GO:0046034	ATP metabolic process	32	0.0050395	0.513487	accelerated	0.0589904	0.824815	accelerated
GO:0007080	mitotic metaphase plate congression	36	0.0050684	0.510938	constrained	0.0825615	0.920781	constrained
GO:0048739	cardiac muscle fiber development	12	0.0052518	0.523853	accelerated	0.322652	1.08171	accelerated
GO:0030241	skeletal muscle myosin thick filament assembly	6	0.0054244	0.535433	accelerated	0.107659	0.964428	accelerated
GO:0046085	adenosine metabolic process	5	0.0056255	0.549559	accelerated	0.119327	0.982129	accelerated
GO:0097110	scaffold protein binding	53	0.0058684	0.567438	constrained	0.0801008	0.908387	accelerated
GO:0007605	sensory perception of sound	133	0.0060609	0.580132	accelerated	0.0779993	0.909734	accelerated
GO:0046850	regulation of bone remodeling	5	0.0061888	0.586451	constrained	0.0032245	0.303877	constrained
GO:0051373	FATZ binding	4	0.006258	0.587137	accelerated	0.518698	1.09429	accelerated
GO:0015254	glycerol channel activity	4	0.0062996	0.585245	accelerated	0.0098408	0.473162	accelerated
GO:0097186	amelogenesis	11	0.0063577	0.584908	accelerated	0.0169241	0.590714	accelerated
GO:0005516	calmodulin binding	191	0.0064682	0.589353	accelerated	0.0004117	0.0791808	accelerated
GO:0042866	pyruvate biosynthetic process	6	0.0064971	0.586348	constrained	0.0232478	0.635036	constrained
GO:0015697	quaternary ammonium group transport	3	0.0069555	0.621795	constrained	0.699299	1.07577	constrained
GO:0019344	cysteine biosynthetic process	3	0.0069647	0.616799	constrained	0.088604	0.925725	constrained
GO:0000785	chromatin	97	0.0070522	0.618765	constrained	0.368364	1.08213	constrained
GO:0002142	stereocilia ankle link complex	6	0.0071005	0.617288	accelerated	0.100613	0.956787	accelerated
GO:0033173	calcineurin-NFAT signaling cascade	10	0.0072042	0.620609	accelerated	0.269038	1.04769	constrained
GO:0050840	extracellular matrix binding	27	0.0072771	0.621241	accelerated	0.120181	0.983148	accelerated
GO:0007224	smoothened signaling pathway	62	0.0073747	0.623952	constrained	0.590578	1.08238	constrained
GO:0045787	positive regulation of cell cycle	33	0.0075096	0.629743	constrained	0.293776	1.06197	accelerated
GO:0000077	DNA damage checkpoint	29	0.0075145	0.624626	constrained	0.569159	1.08909	constrained
GO:0010759	positive regulation of macrophage chemotaxis	15	0.0075512	0.622219	constrained	0.343478	1.07898	constrained
GO:0001533	cornified envelope	37	0.0077824	0.635742	accelerated	2.8e-06	0.00175915	accelerated
GO:0033007	negative regulation of mast cell activation involved in immune response	3	0.0077825	0.630316	constrained	0.0701925	0.86583	accelerated
GO:0006686	sphingomyelin biosynthetic process	6	0.0078124	0.627375	accelerated	0.22118	1.03753	constrained
GO:0007050	cell cycle arrest	122	0.0079245	0.63103	constrained	0.0183644	0.600924	constrained
GO:0042407	cristae formation	29	0.0079795	0.630115	accelerated	0.510609	1.09438	constrained
GO:0034613	cellular protein localization	36	0.0083211	0.651659	constrained	0.561561	1.08937	constrained
GO:0032807	DNA ligase IV complex	3	0.0084052	0.65285	constrained	0.0064784	0.391362	constrained
GO:0015867	ATP transport	8	0.0084171	0.648459	accelerated	0.0692841	0.86139	accelerated
GO:0060271	cilium assembly	175	0.00864	0.660263	constrained	0.499425	1.09839	constrained
GO:2001247	positive regulation of phosphatidylcholine biosynthetic process	3	0.0086933	0.659022	accelerated	0.281194	1.0545	accelerated
GO:0050896	response to stimulus	64	0.00871	0.655047	accelerated	0.481167	1.09954	constrained
GO:0043878	glyceraldehyde-3-phosphate dehydrogenase (NAD+) (non-phosphorylating) activity	4	0.0087234	0.650889	accelerated	0.314307	1.07749	accelerated
GO:0019693	ribose phosphate metabolic process	3	0.0087869	0.650505	constrained	0.814732	1.06565	constrained
GO:0060117	auditory receptor cell development	5	0.0088572	0.650627	accelerated	0.264758	1.05322	accelerated
GO:0006335	DNA replication-dependent nucleosome assembly	6	0.0089594	0.653071	constrained	0.0224074	0.641846	constrained
GO:0044304	main axon	7	0.0095099	0.687907	constrained	0.0441887	0.778382	constrained
GO:0004896	cytokine receptor activity	42	0.0095838	0.688001	constrained	3e-07	0.000403886	constrained
GO:0060122	inner ear receptor cell stereocilium organization	17	0.009851	0.701865	constrained	0.113899	0.982054	accelerated
GO:0046974	histone methyltransferase activity (H3-K9 specific)	10	0.0099488	0.703543	constrained	0.274831	1.05029	constrained
GO:0010738	regulation of protein kinase A signaling	11	0.0100662	0.706573	constrained	0.0030924	0.294371	constrained
GO:0030506	ankyrin binding	19	0.0100668	0.701419	accelerated	0.0204743	0.610601	accelerated
GO:0031281	positive regulation of cyclase activity	3	0.0101757	0.703832	constrained
GO:0001917	photoreceptor inner segment	48	0.0102306	0.702501	accelerated	0.171886	1.01877	accelerated
GO:2000736	regulation of stem cell differentiation	5	0.0103126	0.703037	constrained	0.0130044	0.517103	constrained
GO:0006600	creatine metabolic process	8	0.0103723	0.702057	accelerated	0.288113	1.05731	accelerated
GO:0060267	positive regulation of respiratory burst	5	0.0103981	0.698811	constrained	0.0321608	0.714819	constrained
GO:0060670	branching involved in labyrinthine layer morphogenesis	8	0.0105103	0.701377	constrained	0.400563	1.09101	constrained
GO:0032036	myosin heavy chain binding	6	0.0107322	0.711177	accelerated	0.0123178	0.509136	accelerated
GO:0048769	sarcomerogenesis	3	0.0107465	0.707179	accelerated	0.0801511	0.907865	accelerated
GO:0007079	mitotic chromosome movement towards spindle pole	3	0.0107689	0.703766	constrained	0.0129603	0.519736	constrained
GO:0045861	negative regulation of proteolysis	19	0.0108757	0.705878	constrained	0.652178	1.07581	constrained
GO:1900740	positive regulation of protein insertion into mitochondrial membrane involved in apoptotic signaling pathway	19	0.0109318	0.704692	constrained	0.0556733	0.808421	constrained
GO:0035995	detection of muscle stretch	4	0.0109517	0.701205	accelerated	0.467552	1.09853	accelerated
GO:0034968	histone lysine methylation	12	0.0112212	0.713638	constrained	0.0990533	0.952529	constrained
GO:1904903	ESCRT III complex disassembly	10	0.0113904	0.71957	accelerated	0.0545345	0.800519	accelerated
GO:0031581	hemidesmosome assembly	12	0.0114694	0.719762	accelerated	0.127765	0.996739	accelerated
GO:0014704	intercalated disc	42	0.0116873	0.728611	accelerated	0.0364345	0.746432	accelerated
GO:0050910	detection of mechanical stimulus involved in sensory perception of sound	12	0.0118489	0.733857	accelerated	0.015611	0.579205	accelerated
GO:0086013	membrane repolarization during cardiac muscle cell action potential	8	0.0119951	0.738088	constrained	0.605477	1.08253	constrained
GO:0019838	growth factor binding	24	0.0120046	0.733907	constrained	0.0157412	0.579473	constrained
GO:0061419	positive regulation of transcription from RNA polymerase II promoter in response to hypoxia	6	0.0120822	0.733916	constrained	0.108181	0.96452	constrained
GO:0060596	mammary placode formation	3	0.0121288	0.732054	constrained	0.0273851	0.668594	constrained
GO:0035878	nail development	7	0.0123792	0.742439	accelerated	0.161499	1.0106	accelerated
GO:0050916	sensory perception of sweet taste	6	0.0124048	0.739295	accelerated	0.0007254	0.122074	accelerated
GO:0045616	regulation of keratinocyte differentiation	15	0.0125714	0.744541	constrained	0.08029	0.908347	constrained
GO:0003283	atrial septum development	6	0.0127425	0.749987	constrained	0.0782615	0.906064	constrained
GO:0000808	origin recognition complex	6	0.0127763	0.747335	constrained	0.563866	1.08869	constrained
GO:0007033	vacuole organization	8	0.0129715	0.754098	constrained	0.0107731	0.490462	accelerated
GO:0060048	cardiac muscle contraction	44	0.0133242	0.769879	accelerated	0.0048236	0.357934	accelerated
GO:0046885	regulation of hormone biosynthetic process	3	0.0133917	0.769089	accelerated	0.551905	1.08811	accelerated
GO:0031091	platelet alpha granule	15	0.0133951	0.76465	accelerated	0.20675	1.03915	constrained
GO:0005865	striated muscle thin filament	13	0.0134118	0.761019	accelerated	0.0459683	0.777747	accelerated
GO:0050764	regulation of phagocytosis	10	0.0134603	0.759225	accelerated	0.299022	1.06179	accelerated
GO:0060170	ciliary membrane	49	0.0134926	0.756544	constrained	0.265428	1.05145	constrained
GO:0010668	ectodermal cell differentiation	4	0.0135817	0.75706	accelerated	0.0798928	0.908214	constrained
GO:0035459	cargo loading into vesicle	5	0.0136071	0.75404	constrained	0.121871	0.984158	constrained
GO:0000028	ribosomal small subunit assembly	7	0.0139265	0.767253	constrained	0.29759	1.06352	constrained
GO:1990254	keratin filament binding	6	0.014028	0.768378	accelerated	0.030657	0.699544	accelerated
GO:0032880	regulation of protein localization	46	0.0141454	0.770355	constrained	0.602455	1.08185	constrained
GO:1900138	negative regulation of phospholipase A2 activity	4	0.0141674	0.767144	accelerated	0.0241849	0.643838	accelerated
GO:0097338	response to clozapine	3	0.0143006	0.769957	constrained	0.987149	1.00921	constrained
GO:1903441	protein localization to ciliary membrane	5	0.0143174	0.766507	constrained	0.892825	1.04534	accelerated
GO:0042383	sarcolemma	92	0.014368	0.764894	accelerated	0.0042435	0.336057	accelerated
GO:2001241	positive regulation of extrinsic apoptotic signaling pathway in absence of ligand	10	0.0143701	0.760732	accelerated	0.281712	1.05477	accelerated
GO:0006855	drug transmembrane transport	7	0.0143949	0.757812	accelerated	0.62019	1.08275	accelerated
GO:1990696	USH2 complex	4	0.0146942	0.769294	accelerated	0.0429419	0.773775	accelerated
GO:0071688	striated muscle myosin thick filament assembly	4	0.0148938	0.77546	accelerated	0.018248	0.601291	accelerated
GO:0004995	tachykinin receptor activity	3	0.0149624	0.774774	constrained	0.490277	1.10166	accelerated
GO:0034080	CENP-A containing nucleosome assembly	28	0.0150429	0.774709	constrained	8.42e-05	0.0255968	constrained
GO:0015793	glycerol transport	7	0.0151665	0.776853	accelerated	0.186168	1.0242	accelerated
GO:0034605	cellular response to heat	56	0.0151817	0.77345	constrained	0.478513	1.10042	constrained
GO:0051233	spindle midzone	23	0.0151918	0.769826	constrained	0.498115	1.09858	constrained
GO:0005694	chromosome	115	0.0153547	0.773942	constrained	0.413427	1.09565	constrained
GO:1902895	positive regulation of pri-miRNA transcription by RNA polymerase II	30	0.0154069	0.772464	constrained	0.57041	1.08773	constrained
GO:0097711	ciliary basal body-plasma membrane docking	84	0.0154073	0.768419	constrained	0.73433	1.07109	constrained
GO:0042753	positive regulation of circadian rhythm	7	0.0154327	0.765656	accelerated	0.800249	1.06579	accelerated
GO:0086091	regulation of heart rate by cardiac conduction	36	0.0155089	0.765429	accelerated	0.0177653	0.597929	accelerated
GO:0070061	fructose binding	5	0.0156379	0.767797	accelerated	0.0357556	0.742204	accelerated
GO:0065003	protein-containing complex assembly	105	0.0157452	0.76908	constrained	0.394819	1.0905	constrained
GO:0030991	intraciliary transport particle A	7	0.0158673	0.771069	constrained	0.946819	1.02999	constrained
GO:0070187	shelterin complex	7	0.0160215	0.77459	constrained	0.0033576	0.307204	constrained
GO:0030278	regulation of ossification	10	0.0162226	0.780332	constrained	0.564562	1.08847	constrained
GO:0051090	regulation of DNA-binding transcription factor activity	26	0.0164004	0.7849	constrained	0.184187	1.02406	constrained
GO:0030553	cGMP binding	16	0.0164078	0.781308	accelerated	0.0101907	0.477797	accelerated
GO:0051371	muscle alpha-actinin binding	18	0.0166484	0.788801	accelerated	0.0010685	0.157337	accelerated
GO:1990459	transferrin receptor binding	8	0.0168793	0.795762	constrained	0.167641	1.01273	accelerated
GO:0031995	insulin-like growth factor II binding	8	0.016889	0.792278	constrained	0.164644	1.00819	constrained
GO:0031433	telethonin binding	6	0.0169921	0.793188	accelerated	0.155191	1.00864	accelerated
GO:0070370	cellular heat acclimation	6	0.0173631	0.806533	constrained	0.148892	1.00226	constrained
GO:0051574	positive regulation of histone H3-K9 methylation	8	0.0175194	0.809824	constrained	0.0056481	0.382933	constrained
GO:0030881	beta-2-microglobulin binding	3	0.0178946	0.823152	constrained	0.0201227	0.609763	constrained
GO:0005958	DNA-dependent protein kinase-DNA ligase 4 complex	4	0.0179041	0.81961	constrained	0.144447	0.998729	constrained
GO:0006833	water transport	17	0.0180667	0.823077	accelerated	0.127708	0.997118	constrained
GO:0003682	chromatin binding	365	0.0180989	0.820599	constrained	0.436318	1.09562	constrained
GO:0044030	regulation of DNA methylation	12	0.0182066	0.821551	constrained	0.106628	0.966211	constrained
GO:0070182	DNA polymerase binding	14	0.0183317	0.823276	accelerated	0.104842	0.958319	accelerated
GO:0005545	1-phosphatidylinositol binding	16	0.0184151	0.82312	constrained	0.766805	1.07073	accelerated
GO:1901018	positive regulation of potassium ion transmembrane transporter activity	6	0.0185337	0.824532	constrained	0.0812087	0.91217	constrained
GO:0033234	negative regulation of protein sumoylation	8	0.0185387	0.820901	constrained	0.267805	1.04983	constrained
GO:0048807	female genitalia morphogenesis	3	0.0187969	0.828462	accelerated	0.0656179	0.85412	accelerated
GO:1903724	positive regulation of centriole elongation	3	0.0188427	0.826636	accelerated	0.14789	1.00051	accelerated
GO:0030315	T-tubule	42	0.0189231	0.826338	accelerated	0.0672	0.861623	accelerated
GO:1900024	regulation of substrate adhesion-dependent cell spreading	4	0.0190594	0.828472	constrained	0.506591	1.0975	constrained
GO:0031069	hair follicle morphogenesis	25	0.0193058	0.835351	accelerated	0.120596	0.980588	accelerated
GO:0002042	cell migration involved in sprouting angiogenesis	21	0.0193207	0.832195	constrained	0.135076	0.996831	constrained
GO:0032979	protein insertion into mitochondrial inner membrane from matrix side	3	0.019396	0.831658	constrained	0.0880762	0.926373	constrained
GO:0032281	AMPA glutamate receptor complex	21	0.0194844	0.831685	accelerated	0.401458	1.08999	accelerated
GO:0008380	RNA splicing	125	0.0195331	0.830025	constrained	0.723194	1.07312	constrained
GO:0001661	conditioned taste aversion	5	0.0195498	0.827026	constrained	0.661187	1.07506	accelerated
GO:0033165	interphotoreceptor matrix	3	0.0195936	0.825195	constrained	0.0354541	0.739202	constrained
GO:0102250	linear malto-oligosaccharide phosphorylase activity	3	0.0197778	0.829267	accelerated	0.0305946	0.699814	accelerated
GO:0006346	methylation-dependent chromatin silencing	8	0.020017	0.8356	constrained	0.0727092	0.87623	constrained
GO:1904431	positive regulation of t-circle formation	4	0.0202399	0.841199	constrained	0.140569	0.999035	constrained
GO:0070885	negative regulation of calcineurin-NFAT signaling cascade	12	0.0202717	0.838841	accelerated	0.037711	0.745049	accelerated
GO:0032391	photoreceptor connecting cilium	36	0.0202984	0.836294	constrained	0.71744	1.07269	accelerated
GO:0071248	cellular response to metal ion	3	0.0203707	0.83564	accelerated	0.143882	0.999961	accelerated
GO:0007041	lysosomal transport	18	0.020396	0.833071	constrained	0.304351	1.06704	constrained
GO:0047493	ceramide cholinephosphotransferase activity	3	0.0205305	0.834966	accelerated	0.245258	1.04442	accelerated
GO:1902305	regulation of sodium ion transmembrane transport	7	0.0207856	0.841728	accelerated	0.0033111	0.30592	accelerated
GO:0035810	positive regulation of urine volume	13	0.0208028	0.83884	constrained	0.505417	1.09621	constrained
GO:0035767	endothelial cell chemotaxis	8	0.0208725	0.838084	constrained	0.593315	1.08277	constrained
GO:0070552	BRISC complex	5	0.0209174	0.836343	constrained	0.901007	1.04339	constrained
GO:0045111	intermediate filament cytoskeleton	49	0.0209233	0.833064	accelerated	6.5e-06	0.00360329	accelerated
GO:0030507	spectrin binding	27	0.0210283	0.833741	accelerated	0.353262	1.07879	accelerated
GO:0014802	terminal cisterna	3	0.0211276	0.834188	accelerated	0.143742	0.999725	accelerated
GO:0010882	regulation of cardiac muscle contraction by calcium ion signaling	8	0.021265	0.836129	constrained	0.13623	1.00065	constrained
GO:0048384	retinoic acid receptor signaling pathway	16	0.0214345	0.839311	constrained	0.393784	1.08891	accelerated
GO:0045184	establishment of protein localization	37	0.0214618	0.836922	constrained	0.165551	1.0085	constrained
GO:0045333	cellular respiration	17	0.0215515	0.836975	accelerated	0.0838638	0.921133	accelerated
GO:0005459	UDP-galactose transmembrane transporter activity	4	0.0215907	0.835075	accelerated	0.239823	1.04392	accelerated
GO:1990023	mitotic spindle midzone	12	0.0216428	0.833688	constrained	0.096513	0.94645	constrained
GO:0099562	maintenance of postsynaptic density structure	3	0.0216889	0.832081	constrained	0.291322	1.06001	accelerated
GO:0005347	ATP transmembrane transporter activity	6	0.0217504	0.831076	accelerated	0.25773	1.04873	accelerated
GO:0015074	DNA integration	7	0.0217803	0.828876	constrained	0.0672078	0.860552	constrained
GO:0038191	neuropilin binding	4	0.0219098	0.830469	constrained	0.272078	1.04956	constrained
GO:0045927	positive regulation of growth	10	0.0221089	0.834677	constrained	0.169119	1.01644	constrained
GO:0030020	extracellular matrix structural constituent conferring tensile strength	41	0.0222076	0.835076	accelerated	0.0100032	0.476112	accelerated
GO:0045294	alpha-catenin binding	9	0.0222092	0.831835	accelerated	0.115798	0.979605	accelerated
GO:0035902	response to immobilization stress	21	0.0222892	0.831545	constrained	0.931504	1.03728	constrained
GO:0051321	meiotic cell cycle	54	0.0222927	0.828414	constrained	0.175923	1.0215	constrained
GO:0036124	histone H3-K9 trimethylation	5	0.0224938	0.832622	constrained	0.0920282	0.941665	constrained
GO:1990641	response to iron ion starvation	3	0.0225046	0.829781	constrained	0.536832	1.09197	constrained
GO:0009416	response to light stimulus	21	0.0226293	0.831144	constrained	0.399864	1.09163	accelerated
GO:0032206	positive regulation of telomere maintenance	10	0.0227811	0.833489	constrained	0.688866	1.07678	constrained
GO:0060159	regulation of dopamine receptor signaling pathway	4	0.0228701	0.833527	accelerated	0.151135	1.00515	accelerated
GO:0006301	postreplication repair	6	0.0228725	0.830421	constrained	0.715706	1.07436	constrained
GO:0000711	meiotic DNA repair synthesis	3	0.0229064	0.828477	constrained	0.49764	1.09933	constrained
GO:0071375	cellular response to peptide hormone stimulus	19	0.0229552	0.827085	constrained	0.871452	1.05222	constrained
GO:0097228	sperm principal piece	22	0.023029	0.826602	constrained	0.0024911	0.260846	constrained
GO:2001186	negative regulation of CD8-positive	3	0.0231892	0.829211	accelerated
GO:0048029	monosaccharide binding	13	0.0233166	0.830632	accelerated	0.04544	0.782864	constrained
GO:0071786	endoplasmic reticulum tubular network organization	7	0.0234179	0.831116	constrained	0.760467	1.06965	accelerated
GO:0033557	Slx1-Slx4 complex	3	0.0234436	0.828924	constrained	0.158552	1.01164	constrained
GO:0010526	negative regulation of transposition	3	0.0235852	0.83083	constrained
GO:0005010	insulin-like growth factor-activated receptor activity	3	0.0236943	0.831582	constrained	0.345422	1.07897	constrained
GO:0018916	nitrobenzene metabolic process	3	0.0240704	0.841665	accelerated	0.0045986	0.349494	accelerated
GO:0050904	diapedesis	4	0.0240905	0.839271	constrained	0.0153928	0.584926	constrained
GO:0072320	volume-sensitive chloride channel activity	4	0.0241317	0.837626	constrained	0.250945	1.04503	constrained
GO:1903208	negative regulation of hydrogen peroxide-induced neuron death	3	0.0241424	0.834939	accelerated	0.40764	1.09291	constrained
GO:0017018	myosin phosphatase activity	3	0.0241473	0.832072	accelerated	0.09415	0.945916	accelerated
GO:0001736	establishment of planar polarity	14	0.0242186	0.831505	constrained	0.853306	1.05491	constrained
GO:0008401	retinoic acid 4-hydroxylase activity	9	0.0242329	0.828993	accelerated	0.0301965	0.69748	accelerated
GO:0007608	sensory perception of smell	118	0.0244063	0.831921	accelerated	5e-07	0.0004712	accelerated
GO:0086008	voltage-gated potassium channel activity involved in cardiac muscle cell action potential repolarization	7	0.0244125	0.82915	constrained	0.77236	1.06914	constrained
GO:0001510	RNA methylation	9	0.0244467	0.827346	constrained	0.652644	1.07621	constrained
GO:2000096	positive regulation of Wnt signaling pathway	9	0.024504	0.826334	constrained
GO:0051891	positive regulation of cardioblast differentiation	6	0.0245418	0.824674	constrained	0.679231	1.07419	constrained
GO:0023029	MHC class Ib protein binding	4	0.0246658	0.825912	accelerated	0.0462358	0.778082	accelerated
GO:0031515	tRNA (m1A) methyltransferase complex	3	0.0248897	0.830475	constrained	0.008278	0.428637	constrained
GO:0016942	insulin-like growth factor binding protein complex	3	0.0249643	0.830041	constrained
GO:2000271	positive regulation of fibroblast apoptotic process	8	0.0251072	0.831874	constrained	0.138576	1.0038	constrained
GO:0001740	Barr body	4	0.0252255	0.832881	constrained	0.245939	1.04449	constrained
GO:0000794	condensed nuclear chromosome	26	0.0252561	0.830996	constrained	0.176702	1.01974	constrained
GO:1903984	positive regulation of TRAIL-activated apoptotic signaling pathway	3	0.0253233	0.830324	accelerated
GO:0003678	DNA helicase activity	51	0.0254703	0.832264	constrained	0.19335	1.0254	constrained
GO:0035166	post-embryonic hemopoiesis	3	0.0255747	0.832804	constrained	0.240218	1.04468	constrained
GO:1905064	negative regulation of vascular smooth muscle cell differentiation	5	0.0256714	0.83309	constrained	0.373553	1.08186	constrained
GO:0055010	ventricular cardiac muscle tissue morphogenesis	23	0.0258673	0.836582	accelerated	0.0575557	0.813201	accelerated
GO:1990712	HFE-transferrin receptor complex	8	0.0258876	0.834391	constrained	0.597616	1.08265	constrained
GO:0006275	regulation of DNA replication	18	0.0260181	0.835754	constrained	0.182776	1.02468	constrained
GO:0015250	water channel activity	12	0.0261156	0.836052	accelerated	0.125625	0.994866	accelerated
GO:0007283	spermatogenesis	364	0.0262389	0.837171	constrained	0.680077	1.07444	constrained
GO:0045110	intermediate filament bundle assembly	4	0.0262803	0.835678	accelerated	0.0206338	0.611487	accelerated
GO:0006336	DNA replication-independent nucleosome assembly	8	0.0263143	0.833961	constrained	0.617806	1.08381	constrained
GO:0033292	T-tubule organization	8	0.0263293	0.831655	accelerated	0.0562525	0.813073	accelerated
GO:0006349	regulation of gene expression by genetic imprinting	16	0.0263377	0.829156	constrained	0.314078	1.07788	constrained
GO:0004499	N	5	0.0263693	0.827402	constrained
GO:0086046	membrane depolarization during SA node cell action potential	5	0.0264162	0.826138	accelerated	0.0783914	0.905344	accelerated
GO:0060179	male mating behavior	6	0.0266976	0.832192	constrained	0.960474	1.02231	constrained
GO:0006376	mRNA splice site selection	18	0.0267008	0.829563	constrained	0.4514	1.09639	constrained
GO:0043995	histone acetyltransferase activity (H4-K5 specific)	9	0.0268634	0.831888	constrained	0.37776	1.0824	constrained
GO:0043009	chordate embryonic development	3	0.0269519	0.831909	constrained	0.0920969	0.941346	constrained
GO:0090403	oxidative stress-induced premature senescence	4	0.0270965	0.833657	constrained	0.0138158	0.54477	constrained
GO:0005913	cell-cell adherens junction	100	0.027134	0.832109	accelerated	0.0059913	0.384095	accelerated
GO:0000086	G2/M transition of mitotic cell cycle	119	0.0272104	0.83176	constrained	0.226358	1.03203	constrained
GO:0055123	digestive system development	5	0.027242	0.830049	constrained	0.12955	0.9942	constrained
GO:0010314	phosphatidylinositol-5-phosphate binding	17	0.027266	0.828117	constrained	0.335062	1.08027	constrained
GO:0001561	fatty acid alpha-oxidation	8	0.0273544	0.828148	accelerated	0.154468	1.0088	accelerated
GO:0060347	heart trabecula formation	14	0.0273972	0.826802	constrained	0.052823	0.800328	constrained
GO:0055003	cardiac myofibril assembly	14	0.027484	0.826789	accelerated	0.344152	1.07822	accelerated
GO:0110032	positive regulation of G2/MI transition of meiotic cell cycle	3	0.0276033	0.82775	constrained	0.25954	1.04974	constrained
GO:0090050	positive regulation of cell migration involved in sprouting angiogenesis	19	0.0276068	0.825243	constrained	0.620407	1.08252	constrained
GO:0002027	regulation of heart rate	29	0.0276462	0.823822	constrained	0.332444	1.08033	constrained
GO:0046718	viral entry into host cell	84	0.0277197	0.823423	constrained	0.0417125	0.772296	constrained
GO:0030048	actin filament-based movement	18	0.0279084	0.826437	accelerated	0.017516	0.598083	accelerated
GO:0072657	protein localization to membrane	19	0.0279751	0.825832	constrained	0.116978	0.981655	constrained
GO:0050699	WW domain binding	30	0.027985	0.823559	constrained	0.781854	1.06816	constrained
GO:1904628	cellular response to phorbol 13-acetate 12-myristate	6	0.0280566	0.823109	constrained	0.810816	1.0669	constrained
GO:0030510	regulation of BMP signaling pathway	6	0.0280586	0.820627	constrained	0.0721848	0.87214	constrained
GO:0072539	T-helper 17 cell differentiation	3	0.0280602	0.818149	accelerated	0.431904	1.09681	accelerated
GO:0045930	negative regulation of mitotic cell cycle	27	0.028065	0.815779	constrained	0.479725	1.10079	constrained
GO:0043984	histone H4-K16 acetylation	19	0.0281347	0.815304	constrained	0.275116	1.04882	constrained
GO:0060465	pharynx development	3	0.0281676	0.813769	constrained
GO:0051798	positive regulation of hair follicle development	7	0.0282838	0.814642	constrained	0.0001241	0.0324866	constrained
GO:0034465	response to carbon monoxide	3	0.0283926	0.815298	accelerated	0.4578	1.09835	accelerated
GO:1900625	positive regulation of monocyte aggregation	3	0.0284633	0.814859	constrained	0.0869028	0.927488	constrained
GO:0016874	ligase activity	11	0.028653	0.817819	constrained	0.385338	1.08725	constrained
GO:2000114	regulation of establishment of cell polarity	15	0.0286654	0.815716	constrained	0.146829	1.00052	constrained
GO:0001662	behavioral fear response	30	0.0288407	0.818247	constrained	0.215791	1.03703	accelerated
GO:0071456	cellular response to hypoxia	107	0.0289216	0.818093	constrained	0.596509	1.08251	constrained
GO:0038091	positive regulation of cell proliferation by VEGF-activated platelet derived growth factor receptor signaling pathway	3	0.0290624	0.819629	constrained	0.779854	1.06791	constrained
GO:0006683	galactosylceramide catabolic process	3	0.0290811	0.817723	constrained	0.026777	0.660593	accelerated
GO:0006499	N-terminal protein myristoylation	3	0.0292371	0.819677	constrained	0.246839	1.04408	accelerated
GO:0034641	cellular nitrogen compound metabolic process	8	0.0292822	0.81852	constrained	0.299319	1.06204	constrained
GO:0016538	cyclin-dependent protein serine/threonine kinase regulator activity	29	0.0293343	0.817564	constrained	0.106841	0.966285	constrained
GO:0046651	lymphocyte proliferation	5	0.0293373	0.81525	constrained	0.285638	1.05398	constrained
GO:0002904	positive regulation of B cell apoptotic process	3	0.0295339	0.818314	constrained	0.7494	1.06957	constrained
GO:0035861	site of double-strand break	49	0.0295834	0.817295	constrained	0.0787981	0.906707	constrained
GO:0033120	positive regulation of RNA splicing	10	0.0295967	0.815286	accelerated	0.329328	1.08139	constrained
GO:0061629	RNA polymerase II sequence-specific DNA-binding transcription factor binding	6	0.0296465	0.814291	accelerated	0.534966	1.09408	accelerated
GO:0006198	cAMP catabolic process	9	0.0297313	0.81426	constrained	0.363686	1.08187	constrained
GO:0007601	visual perception	200	0.0297721	0.813027	accelerated	0.521142	1.09528	accelerated
GO:0005896	interleukin-6 receptor complex	3	0.0300023	0.816959	constrained	0.001994	0.231993	constrained
GO:0001824	blastocyst development	16	0.0300061	0.814722	constrained	0.0088275	0.437844	constrained
GO:0060923	cardiac muscle cell fate commitment	3	0.0300168	0.812683	constrained	0.747226	1.06938	constrained
GO:0007160	cell-matrix adhesion	89	0.03006	0.811534	constrained	0.181451	1.02703	constrained
GO:2000392	regulation of lamellipodium morphogenesis	3	0.030182	0.812513	constrained	0.0745995	0.892165	constrained
GO:0032689	negative regulation of interferon-gamma production	28	0.0301928	0.810501	constrained	0.0321764	0.713483	constrained
GO:0060836	lymphatic endothelial cell differentiation	6	0.0302884	0.810771	constrained	0.563689	1.08901	constrained
GO:0003310	pancreatic A cell differentiation	3	0.0303495	0.810118	constrained	0.679219	1.07453	constrained
GO:0005664	nuclear origin of replication recognition complex	9	0.0304059	0.809344	constrained	0.550266	1.08921	constrained
GO:0140036	ubiquitin-dependent protein binding	7	0.0305207	0.810124	constrained	0.0253534	0.654604	constrained
GO:0045577	regulation of B cell differentiation	10	0.0307671	0.814383	constrained	0.739495	1.071	constrained
GO:0106029	tRNA pseudouridine synthase activity	3	0.0309068	0.815802	constrained	0.342938	1.07908	constrained
GO:0001845	phagolysosome assembly	4	0.0309303	0.814154	accelerated	0.0972714	0.947969	accelerated
GO:1905515	non-motile cilium assembly	44	0.0309697	0.812933	constrained	0.698691	1.0766	constrained
GO:0035235	ionotropic glutamate receptor signaling pathway	22	0.0315455	0.82576	accelerated	0.0512455	0.791701	accelerated
GO:0043625	delta DNA polymerase complex	4	0.0316894	0.827242	constrained	0.26878	1.05016	constrained
GO:0035986	senescence-associated heterochromatin focus assembly	3	0.0317338	0.826125	constrained
GO:0008092	cytoskeletal protein binding	72	0.0318036	0.825674	accelerated	0.0078333	0.424259	accelerated
GO:0014883	transition between fast and slow fiber	6	0.0318287	0.824068	accelerated	0.0594974	0.828218	accelerated
GO:0071918	urea transmembrane transport	6	0.0319212	0.824211	accelerated	0.0228499	0.635214	accelerated
GO:0019955	cytokine binding	36	0.0319807	0.823503	constrained	2.4e-05	0.009424	constrained
GO:0005179	hormone activity	94	0.0320169	0.822201	constrained	0.943568	1.03205	constrained
GO:0035115	embryonic forelimb morphogenesis	31	0.0321038	0.822204	constrained	0.994726	1.00561	constrained
GO:0071709	membrane assembly	4	0.0322013	0.822478	accelerated	0.185818	1.02527	accelerated
GO:0005753	mitochondrial proton-transporting ATP synthase complex	16	0.0323371	0.823727	accelerated	0.670268	1.07572	accelerated
GO:0007129	synapsis	24	0.0325244	0.826277	constrained	0.296059	1.06247	constrained
GO:0006595	polyamine metabolic process	5	0.0325945	0.825844	accelerated	0.173128	1.01845	accelerated
GO:0070434	positive regulation of nucleotide-binding oligomerization domain containing 2 signaling pathway	3	0.0326202	0.824291	constrained	0.0380648	0.745785	constrained
GO:0045821	positive regulation of glycolytic process	23	0.0326401	0.8226	constrained	0.227878	1.03396	constrained
GO:1903539	protein localization to postsynaptic membrane	3	0.0326456	0.820556	accelerated	0.142808	1.00061	accelerated
GO:0098636	protein complex involved in cell adhesion	3	0.0327575	0.821191	constrained	0.0175784	0.598046	constrained
GO:0006702	androgen biosynthetic process	10	0.0328405	0.821099	constrained	0.0013414	0.178047	constrained
GO:0050661	NADP binding	34	0.0328765	0.819836	accelerated	0.229068	1.03338	accelerated
GO:0043982	histone H4-K8 acetylation	15	0.0328849	0.817893	constrained	0.261315	1.05196	accelerated
GO:0033081	regulation of T cell differentiation in thymus	5	0.0329552	0.817496	constrained	0.189126	1.02669	accelerated
GO:0008253	5'-nucleotidase activity	12	0.0330609	0.817977	accelerated	0.107062	0.966429	accelerated
GO:0060216	definitive hemopoiesis	14	0.0331168	0.817226	constrained	0.152934	1.00857	constrained
GO:0071930	negative regulation of transcription involved in G1/S transition of mitotic cell cycle	3	0.0332292	0.81787	constrained	0.310912	1.07288	constrained
GO:0031313	extrinsic component of endosome membrane	8	0.0332352	0.815898	accelerated	0.593018	1.08285	accelerated
GO:0061086	negative regulation of histone H3-K27 methylation	5	0.0332748	0.81476	constrained	0.282653	1.05578	constrained
GO:0004709	MAP kinase kinase kinase activity	19	0.0332981	0.813229	constrained	0.234624	1.03905	constrained
GO:0004803	transposase activity	4	0.033441	0.814619	constrained	0.404678	1.09243	constrained
GO:1903392	negative regulation of adherens junction organization	3	0.033566	0.815568	constrained	0.79989	1.06592	accelerated
GO:0032924	activin receptor signaling pathway	17	0.033567	0.813506	constrained	0.885792	1.04792	constrained
GO:0019862	IgA binding	3	0.0336705	0.813933	constrained	0.140444	0.999653	constrained
GO:0006367	transcription initiation from RNA polymerase II promoter	141	0.0338001	0.814987	constrained	0.684827	1.07492	constrained
GO:0032426	stereocilium tip	16	0.033808	0.813108	accelerated	0.317504	1.07787	accelerated
GO:0060840	artery development	6	0.0338723	0.812592	constrained	0.498656	1.09849	constrained
GO:0051315	attachment of mitotic spindle microtubules to kinetochore	10	0.0340366	0.814472	constrained	0.0039537	0.332676	constrained
GO:0048562	embryonic organ morphogenesis	4	0.0342491	0.817492	accelerated	0.241823	1.04299	accelerated
GO:0050998	nitric-oxide synthase binding	12	0.0342629	0.815767	accelerated	0.159271	1.01212	accelerated
GO:1990635	proximal dendrite	5	0.0343403	0.815561	constrained	0.321756	1.08217	constrained
GO:0052629	phosphatidylinositol-3	5	0.0343874	0.814638	constrained
GO:0039694	viral RNA genome replication	5	0.0344828	0.81486	constrained	0.683017	1.07494	constrained
GO:0035994	response to muscle stretch	15	0.0345072	0.813409	constrained	0.510245	1.09634	accelerated
GO:0060718	chorionic trophoblast cell differentiation	5	0.0347112	0.816187	constrained	0.396823	1.09155	constrained
GO:0046641	positive regulation of alpha-beta T cell proliferation	9	0.0347464	0.814992	accelerated	0.318977	1.07898	constrained
GO:0042133	neurotransmitter metabolic process	3	0.0347586	0.813265	constrained	0.764946	1.07036	constrained
GO:0061055	myotome development	3	0.03488	0.814096	constrained
GO:0006363	termination of RNA polymerase I transcription	25	0.0349019	0.812605	constrained	0.122748	0.986171	constrained
GO:0000832	inositol hexakisphosphate 5-kinase activity	5	0.0349233	0.811111	constrained	0.494441	1.09974	constrained
GO:0034982	mitochondrial protein processing	5	0.035314	0.81818	constrained	0.391386	1.09125	constrained
GO:0015252	proton channel activity	6	0.0356398	0.823714	accelerated	0.0233386	0.630209	accelerated
GO:0050871	positive regulation of B cell activation	7	0.0356492	0.821927	constrained	0.17336	1.01918	constrained
GO:0034991	nuclear meiotic cohesin complex	3	0.0357046	0.821206	accelerated	0.455318	1.0977	accelerated
GO:0045324	late endosome to vacuole transport	8	0.0358183	0.821826	constrained	0.350123	1.07899	constrained
GO:0009611	response to wounding	62	0.0358511	0.820592	constrained	0.693426	1.07623	constrained
GO:0033634	positive regulation of cell-cell adhesion mediated by integrin	6	0.036134	0.825074	accelerated	0.0051734	0.372169	constrained
GO:0019218	regulation of steroid metabolic process	3	0.0361482	0.823414	accelerated	0.570706	1.08785	accelerated
GO:0006361	transcription initiation from RNA polymerase I promoter	26	0.0361697	0.821928	constrained	0.177627	1.01884	constrained
GO:1901673	regulation of mitotic spindle assembly	20	0.036314	0.823233	constrained	0.36971	1.08304	constrained
GO:0000082	G1/S transition of mitotic cell cycle	90	0.0365204	0.825936	constrained	0.508844	1.09608	constrained
GO:0019369	arachidonic acid metabolic process	20	0.0365207	0.823977	accelerated	0.0145696	0.565037	accelerated
GO:0010821	regulation of mitochondrion organization	16	0.037057	0.834091	accelerated	0.417267	1.09596	accelerated
GO:0072358	cardiovascular system development	12	0.0374559	0.841071	constrained	0.0094447	0.461175	constrained
GO:0055117	regulation of cardiac muscle contraction	16	0.0374926	0.839905	constrained	0.507678	1.09783	constrained
GO:1902894	negative regulation of pri-miRNA transcription by RNA polymerase II	13	0.0375644	0.839529	constrained	0.643866	1.0791	constrained
GO:0003993	acid phosphatase activity	8	0.0376823	0.840182	accelerated	0.0726283	0.876375	accelerated
GO:0006094	gluconeogenesis	44	0.0377312	0.839298	accelerated	0.0087053	0.43871	accelerated
GO:0009436	glyoxylate catabolic process	3	0.0378372	0.839685	constrained	0.209398	1.04135	constrained
GO:0019448	L-cysteine catabolic process	3	0.0379451	0.840112	constrained	0.179355	1.02068	constrained
GO:0009048	dosage compensation by inactivation of X chromosome	10	0.0379911	0.839169	constrained	0.486847	1.10078	constrained
GO:0043353	enucleate erythrocyte differentiation	5	0.0380081	0.837592	accelerated	0.0154863	0.581446	constrained
GO:0031301	integral component of organelle membrane	9	0.0380813	0.837258	accelerated	0.243642	1.04462	accelerated
GO:0004028	3-chloroallyl aldehyde dehydrogenase activity	5	0.0381411	0.836632	accelerated	0.415706	1.09645	accelerated
GO:0070995	NADPH oxidation	3	0.0381945	0.835869	accelerated	0.0056513	0.377715	accelerated
GO:0032800	receptor biosynthetic process	3	0.0381987	0.834034	accelerated	0.783109	1.06833	constrained
GO:0032330	regulation of chondrocyte differentiation	9	0.0383793	0.836051	constrained	0.0089258	0.440402	accelerated
GO:0043320	natural killer cell degranulation	4	0.0387154	0.841438	accelerated	0.0393537	0.755335	accelerated
GO:0070966	nuclear-transcribed mRNA catabolic process	3	0.0388491	0.842412	constrained
GO:0031077	post-embryonic camera-type eye development	4	0.0388559	0.840636	constrained	0.593908	1.08301	constrained
GO:0008157	protein phosphatase 1 binding	19	0.0390025	0.841885	constrained	0.0471428	0.780797	constrained
GO:0006098	pentose-phosphate shunt	12	0.0394181	0.848923	constrained	0.965376	1.01946	constrained
GO:1901388	regulation of transforming growth factor beta activation	5	0.0395129	0.849035	constrained	0.103909	0.960981	constrained
GO:0033574	response to testosterone	29	0.0397473	0.852139	constrained	0.0553778	0.806616	constrained
GO:0070059	intrinsic apoptotic signaling pathway in response to endoplasmic reticulum stress	32	0.0398777	0.853005	constrained	0.0836834	0.921299	constrained
GO:0016831	carboxy-lyase activity	5	0.0399074	0.851717	accelerated	0.477315	1.10142	accelerated
GO:0045084	positive regulation of interleukin-12 biosynthetic process	7	0.039984	0.851435	constrained	0.152972	1.00812	constrained
GO:0016887	ATPase activity	207	0.040106	0.852118	accelerated	0.343875	1.07771	constrained
GO:0003973	(S)-2-hydroxy-acid oxidase activity	3	0.0401821	0.851825	accelerated	0.197692	1.02647	constrained
GO:0035435	phosphate ion transmembrane transport	13	0.0401839	0.849961	accelerated	0.561136	1.08899	accelerated
GO:0006563	L-serine metabolic process	5	0.0402509	0.849482	constrained	0.566461	1.08879	constrained
GO:0046033	AMP metabolic process	7	0.0403755	0.850218	accelerated	0.327318	1.08195	accelerated
GO:0007276	gamete generation	17	0.040422	0.84931	constrained	0.0391083	0.755239	constrained
GO:0070198	protein localization to chromosome	10	0.0409228	0.85793	constrained
GO:0070200	establishment of protein localization to telomere	5	0.0410727	0.859172	constrained	0.0018684	0.225741	constrained
GO:0045823	positive regulation of heart contraction	7	0.0412647	0.861287	constrained	0.91794	1.03837	constrained
GO:0070252	actin-mediated cell contraction	3	0.041553	0.865398	constrained	0.974669	1.01506	accelerated
GO:0002934	desmosome organization	5	0.0416722	0.865978	accelerated	0.0003547	0.0742821	accelerated
GO:0048546	digestive tract morphogenesis	12	0.0417336	0.865356	constrained	0.677843	1.0747	constrained
GO:0004859	phospholipase inhibitor activity	5	0.041803	0.864902	constrained	0.845965	1.05791	constrained
GO:1990518	single-stranded DNA-dependent ATP-dependent 3'-5' DNA helicase activity	3	0.0418566	0.864124	accelerated	0.0759588	0.902693	accelerated
GO:0097411	hypoxia-inducible factor-1alpha signaling pathway	4	0.0419065	0.863274	constrained	0.113951	0.981604	constrained
GO:0007339	binding of sperm to zona pellucida	34	0.0420494	0.864339	accelerated	0.0280561	0.674492	constrained
GO:0019236	response to pheromone	4	0.0420531	0.862544	accelerated	0.0010207	0.155146	accelerated
GO:0060453	regulation of gastric acid secretion	3	0.042273	0.865181	constrained	0.118464	0.981025	accelerated
GO:1990380	Lys48-specific deubiquitinase activity	15	0.0422805	0.86347	constrained	0.280995	1.0546	accelerated
GO:0071514	genetic imprinting	3	0.0422816	0.861635	constrained	0.715986	1.07324	constrained
GO:0003676	nucleic acid binding	151	0.0423499	0.861175	constrained	0.0261795	0.656159	constrained
GO:0006302	double-strand break repair	61	0.0423932	0.86021	constrained	0.553956	1.08805	constrained
GO:0010753	positive regulation of cGMP-mediated signaling	7	0.0424326	0.859169	constrained	0.265148	1.05167	constrained
GO:1990745	EARP complex	5	0.042568	0.860073	constrained	0.102205	0.96318	accelerated
GO:0070129	regulation of mitochondrial translation	6	0.042867	0.864272	constrained	0.529688	1.09277	constrained
GO:0001750	photoreceptor outer segment	60	0.0428912	0.862924	accelerated	0.729398	1.07103	accelerated
GO:0060088	auditory receptor cell stereocilium organization	11	0.042958	0.862436	accelerated	0.079389	0.905765	accelerated
GO:0090114	COPII-coated vesicle budding	5	0.0431152	0.863762	constrained	0.0243485	0.644551	constrained
GO:0055014	atrial cardiac muscle cell development	3	0.0431504	0.862644	constrained	0.189772	1.02429	constrained
GO:0072307	regulation of metanephric nephron tubule epithelial cell differentiation	6	0.0433781	0.86537	constrained	0.213213	1.03626	constrained
GO:0019227	neuronal action potential propagation	8	0.0434182	0.864351	accelerated	0.434792	1.09764	accelerated
GO:0071599	otic vesicle development	5	0.0434409	0.862989	accelerated	0.27952	1.05326	accelerated
GO:0070971	endoplasmic reticulum exit site	20	0.0437178	0.866673	constrained	0.0068709	0.3997	constrained
GO:0035770	ribonucleoprotein granule	11	0.0437594	0.865687	constrained	0.346472	1.07939	constrained
GO:0008373	sialyltransferase activity	15	0.0438674	0.866016	constrained	0.0658848	0.855232	constrained
GO:0032593	insulin-responsive compartment	6	0.0438732	0.864329	constrained	0.0225421	0.637948	accelerated
GO:0070988	demethylation	4	0.0440385	0.865786	accelerated	0.139275	1.00193	constrained
GO:0098536	deuterosome	5	0.0443217	0.86955	constrained	0.0708561	0.86608	constrained
GO:0035036	sperm-egg recognition	15	0.0443772	0.86884	constrained	7e-07	0.000599709	constrained
GO:0070588	calcium ion transmembrane transport	108	0.0444828	0.869111	accelerated	0.0002242	0.0528215	accelerated
GO:0004118	cGMP-stimulated cyclic-nucleotide phosphodiesterase activity	3	0.0445083	0.86782	constrained	0.0498411	0.794759	constrained
GO:0001968	fibronectin binding	26	0.0446362	0.868527	constrained	0.110781	0.969362	constrained
GO:0060688	regulation of morphogenesis of a branching structure	3	0.0447467	0.868893	accelerated	0.0171959	0.595787	constrained
GO:0003006	developmental process involved in reproduction	4	0.0448889	0.869872	constrained	0.903173	1.04257	accelerated
GO:0002084	protein depalmitoylation	9	0.0449053	0.868414	constrained	0.286644	1.05521	accelerated
GO:0030217	T cell differentiation	33	0.0449496	0.8675	accelerated	0.286281	1.05552	constrained
GO:0061337	cardiac conduction	45	0.0449518	0.865779	accelerated	0.744261	1.06985	accelerated
GO:0060350	endochondral bone morphogenesis	3	0.0449961	0.864874	constrained	0.364005	1.08146	constrained
GO:0032511	late endosome to vacuole transport via multivesicular body sorting pathway	4	0.0450578	0.864307	constrained	0.872536	1.05097	constrained
GO:0051103	DNA ligation involved in DNA repair	4	0.0451278	0.863901	constrained	0.0541257	0.800754	constrained
GO:0051256	mitotic spindle midzone assembly	6	0.0451382	0.862358	constrained	0.431327	1.09623	constrained
GO:0046929	negative regulation of neurotransmitter secretion	5	0.0453589	0.864831	constrained	0.497909	1.0989	constrained
GO:0030172	troponin C binding	3	0.0455665	0.867044	accelerated	0.0705179	0.864188	accelerated
GO:0004519	endonuclease activity	36	0.045745	0.868697	constrained	0.100748	0.957109	constrained
GO:0033615	mitochondrial proton-transporting ATP synthase complex assembly	6	0.045783	0.867679	constrained	0.622612	1.08216	constrained
GO:0035860	glial cell-derived neurotrophic factor receptor signaling pathway	9	0.0459919	0.869899	constrained	0.022808	0.635925	constrained
GO:0007062	sister chromatid cohesion	21	0.0459987	0.868294	constrained	0.180812	1.02464	constrained
GO:0071681	cellular response to indole-3-methanol	4	0.0460207	0.866982	accelerated	0.187962	1.02568	accelerated
GO:0090110	cargo loading into COPII-coated vesicle	11	0.0461805	0.868267	constrained	0.0683091	0.859473	constrained
GO:0101020	estrogen 16-alpha-hydroxylase activity	8	0.0461945	0.86681	accelerated	0.067686	0.857356	accelerated
GO:0030330	DNA damage response	15	0.0465791	0.8723	constrained
GO:1902043	positive regulation of extrinsic apoptotic signaling pathway via death domain receptors	11	0.0467249	0.873304	constrained	0.784145	1.06866	constrained
GO:0010536	positive regulation of activation of Janus kinase activity	7	0.0468193	0.873346	constrained	0.050669	0.795841	constrained
GO:0086048	membrane depolarization during bundle of His cell action potential	3	0.0468645	0.872472	accelerated	0.0068051	0.398331	accelerated
GO:0005813	centrosome	469	0.0469047	0.871508	constrained	0.307789	1.06954	constrained
GO:0005638	lamin filament	5	0.0469433	0.870518	accelerated	0.102392	0.963017	accelerated
GO:0070972	protein localization to endoplasmic reticulum	4	0.0469441	0.868833	constrained	0.024209	0.642664	constrained
GO:0035098	ESC/E(Z) complex	15	0.0469549	0.867338	constrained	0.741492	1.07077	constrained
GO:0043534	blood vessel endothelial cell migration	9	0.0471655	0.869534	constrained	0.0411223	0.767399	constrained
GO:0044307	dendritic branch	3	0.0474904	0.873823	constrained	0.107604	0.965771	constrained
GO:0003205	cardiac chamber development	3	0.0475195	0.872664	constrained	0.124423	0.992852	constrained
GO:1901991	negative regulation of mitotic cell cycle phase transition	4	0.0475365	0.871288	constrained	0.480812	1.0998	accelerated
GO:0048513	animal organ development	9	0.0479283	0.876773	constrained	0.0448784	0.781763	constrained
GO:0007007	inner mitochondrial membrane organization	5	0.0480493	0.877293	constrained	0.201557	1.0312	constrained
GO:0042711	maternal behavior	12	0.0481081	0.876678	constrained	0.357721	1.0805	constrained
GO:0050873	brown fat cell differentiation	26	0.0481929	0.876537	accelerated	0.134494	0.996441	constrained
GO:0051447	negative regulation of meiotic cell cycle	4	0.0482433	0.875773	constrained	0.98196	1.01059	accelerated
GO:0038003	opioid receptor signaling pathway	10	0.0482708	0.874597	constrained	0.0601639	0.825305	accelerated
GO:0060390	regulation of SMAD protein signal transduction	6	0.0483741	0.874796	constrained	0.216936	1.03672	constrained
GO:0004438	phosphatidylinositol-3-phosphatase activity	12	0.0483903	0.873422	constrained	0.586071	1.08424	constrained
GO:0048169	regulation of long-term neuronal synaptic plasticity	18	0.0485268	0.87422	accelerated	0.730061	1.07083	accelerated
GO:0007603	phototransduction	8	0.0485342	0.872695	accelerated
GO:0060157	urinary bladder development	4	0.0485436	0.871211	accelerated	0.380274	1.08335	accelerated
GO:1900086	positive regulation of peptidyl-tyrosine autophosphorylation	4	0.0485719	0.870071	accelerated	0.498801	1.09855	accelerated
GO:0014878	response to electrical stimulus involved in regulation of muscle adaptation	4	0.0486273	0.869419	accelerated	0.0022801	0.246985	accelerated
GO:0000275	mitochondrial proton-transporting ATP synthase complex	3	0.0486881	0.868867	accelerated
GO:0098821	BMP receptor activity	6	0.0487838	0.868939	constrained	0.973123	1.01603	constrained
GO:1904031	positive regulation of cyclin-dependent protein kinase activity	4	0.0488137	0.86784	constrained	0.155862	1.01021	constrained
GO:2001236	regulation of extrinsic apoptotic signaling pathway	4	0.0488646	0.867118	accelerated	0.115239	0.977512	accelerated
GO:0008037	cell recognition	11	0.049191	0.871278	constrained	0.023282	0.634132	constrained
GO:0030280	structural constituent of epidermis	12	0.0492059	0.869916	accelerated	2.88e-05	0.0108564	accelerated
GO:0031642	negative regulation of myelination	7	0.0492273	0.868674	constrained	0.197576	1.02757	constrained
GO:0035867	alphav-beta3 integrin-IGF-1-IGF1R complex	4	0.0492736	0.867875	constrained	0.206772	1.03871	constrained
GO:0071459	protein localization to chromosome	5	0.0492989	0.866709	constrained
GO:0051047	positive regulation of secretion	4	0.0493981	0.866845	accelerated	0.223585	1.03491	accelerated
GO:0004114	3'	7	0.0494252	0.865718	constrained
GO:0150020	basal dendrite arborization	3	0.0495159	0.865706	constrained	0.851491	1.05502	constrained
GO:0000730	DNA recombinase assembly	4	0.0496733	0.866859	constrained	0.482058	1.10024	constrained
GO:0007217	tachykinin receptor signaling pathway	8	0.0498614	0.868542	constrained	0.505575	1.09631	accelerated
GO:0097447	dendritic tree	3	0.0500139	0.869599	accelerated	0.221081	1.03758	accelerated
GO:0031981	nuclear lumen	4	0.0502307	0.871769	constrained	0.0042111	0.336317	constrained
GO:2001183	negative regulation of interleukin-12 secretion	3	0.050415	0.873368	accelerated	9.41e-05	0.0260823	accelerated
GO:0001778	plasma membrane repair	10	0.0505421	0.873973	accelerated	0.110178	0.966775	accelerated
GO:0030125	clathrin vesicle coat	4	0.0505753	0.872954	accelerated	0.385275	1.0874	accelerated
GO:0042974	retinoic acid receptor binding	13	0.0505781	0.871415	constrained	0.0465328	0.776151	constrained
GO:0007512	adult heart development	12	0.0506992	0.871916	accelerated	0.715918	1.07365	accelerated
GO:0004605	phosphatidate cytidylyltransferase activity	3	0.050746	0.87114	constrained	0.486189	1.10167	constrained
GO:0090394	negative regulation of excitatory postsynaptic potential	8	0.0508873	0.871986	constrained	0.272994	1.04922	constrained
GO:0030913	paranodal junction assembly	7	0.0510576	0.873325	constrained	0.681956	1.07417	constrained
GO:1901379	regulation of potassium ion transmembrane transport	16	0.0511792	0.873827	constrained	0.17731	1.01889	accelerated
GO:0051586	positive regulation of dopamine uptake involved in synaptic transmission	3	0.0511851	0.872356	accelerated	0.404735	1.09196	constrained
GO:0006338	chromatin remodeling	85	0.0512081	0.871181	constrained	0.362824	1.08341	constrained
GO:0005652	nuclear lamina	6	0.0512111	0.869671	constrained	0.220084	1.0386	constrained
GO:0005876	spindle microtubule	35	0.0512253	0.868356	constrained	0.159566	1.01263	constrained
GO:1903385	regulation of homophilic cell adhesion	4	0.0513441	0.868816	accelerated	0.22226	1.03487	accelerated
GO:0016429	tRNA (adenine-N1-)-methyltransferase activity	4	0.0514795	0.869554	constrained	0.002178	0.250311	constrained
GO:0032461	positive regulation of protein oligomerization	10	0.0515946	0.869947	constrained	0.107598	0.966638	constrained
GO:2001256	regulation of store-operated calcium entry	13	0.0516882	0.869978	constrained	0.45899	1.09813	accelerated
GO:0010212	response to ionizing radiation	42	0.0517436	0.869366	constrained	0.512286	1.09424	constrained
GO:0097500	receptor localization to non-motile cilium	3	0.0519382	0.871091	constrained	0.412673	1.09581	accelerated
GO:0030317	flagellated sperm motility	59	0.051992	0.870453	constrained	3.38e-05	0.0122512	constrained
GO:0051920	peroxiredoxin activity	3	0.0521675	0.87185	accelerated	0.813377	1.06655	accelerated
GO:0052651	monoacylglycerol catabolic process	5	0.0521707	0.870369	accelerated	0.11259	0.975228	constrained
GO:0017134	fibroblast growth factor binding	22	0.0522397	0.869988	accelerated	0.850243	1.05513	constrained
GO:0051213	dioxygenase activity	21	0.0522468	0.86858	constrained	0.573746	1.08727	constrained
GO:1901537	positive regulation of DNA demethylation	4	0.0522697	0.867439	constrained	0.487082	1.10078	constrained
GO:0097729	9+2 motile cilium	5	0.0523159	0.866688	accelerated	0.13172	0.9899	accelerated
GO:0003309	type B pancreatic cell differentiation	5	0.0525578	0.869176	constrained	0.907312	1.04084	constrained
GO:0003203	endocardial cushion morphogenesis	17	0.0526344	0.868926	constrained	0.913831	1.04059	constrained
GO:0009404	toxin metabolic process	6	0.0527363	0.869094	accelerated	0.0586103	0.820718	accelerated
GO:0006896	Golgi to vacuole transport	6	0.0527469	0.86776	constrained	0.0194066	0.611665	accelerated
GO:0045839	negative regulation of mitotic nuclear division	8	0.0527965	0.86707	constrained	0.326142	1.083	constrained
GO:0006930	substrate-dependent cell migration	10	0.0529317	0.867787	constrained
GO:0004029	aldehyde dehydrogenase (NAD) activity	11	0.0529537	0.866648	accelerated	0.591845	1.08302	accelerated
GO:0016435	rRNA (guanine) methyltransferase activity	3	0.0531617	0.868552	accelerated	0.445016	1.09988	constrained
GO:0042461	photoreceptor cell development	4	0.053209	0.867829	constrained	0.587755	1.08374	constrained
GO:0005007	fibroblast growth factor-activated receptor activity	5	0.053398	0.869415	accelerated	0.745864	1.0697	constrained
GO:2000601	positive regulation of Arp2/3 complex-mediated actin nucleation	7	0.0535164	0.869848	accelerated	0.65451	1.07608	accelerated
GO:0019470	4-hydroxyproline catabolic process	4	0.0536033	0.869769	constrained	0.177745	1.0189	constrained
GO:0044539	long-chain fatty acid import	8	0.0537356	0.870425	accelerated	0.239291	1.0445	accelerated
GO:0010792	DNA double-strand break processing involved in repair via single-strand annealing	6	0.0537846	0.869732	constrained	0.108401	0.965565	constrained
GO:0005245	voltage-gated calcium channel activity	39	0.0538387	0.869124	accelerated	0.0022536	0.246953	accelerated
GO:0008285	negative regulation of cell proliferation	369	0.0538516	0.867853	constrained	0.821474	1.06369	constrained
GO:0045739	positive regulation of DNA repair	29	0.0538715	0.8667	constrained	0.280436	1.05376	constrained
GO:1904754	positive regulation of vascular associated smooth muscle cell migration	15	0.0544343	0.87427	constrained	0.16574	1.0077	constrained
GO:0042809	vitamin D receptor binding	15	0.0544808	0.873536	constrained	0.893363	1.04403	constrained
GO:0004707	MAP kinase activity	13	0.054528	0.872816	constrained	0.510441	1.09526	accelerated
GO:0005176	ErbB-2 class receptor binding	3	0.054543	0.871584	accelerated	0.30729	1.0686	accelerated
GO:0008180	COP9 signalosome	30	0.0547193	0.872929	accelerated	0.0330974	0.723689	constrained
GO:0034458	3'-5' RNA helicase activity	3	0.0548507	0.873555	accelerated	0.322052	1.08239	accelerated
GO:0016342	catenin complex	26	0.0550219	0.874811	accelerated	0.0562646	0.812002	accelerated
GO:0016671	oxidoreductase activity	3	0.0550591	0.873936	constrained
GO:0032049	cardiolipin biosynthetic process	7	0.0552182	0.874996	constrained	0.285064	1.05765	constrained
GO:0032467	positive regulation of cytokinesis	34	0.0555457	0.878716	constrained	0.532464	1.093	constrained
GO:0001915	negative regulation of T cell mediated cytotoxicity	5	0.0555862	0.877891	accelerated	0.311154	1.07293	accelerated
GO:0072095	regulation of branch elongation involved in ureteric bud branching	3	0.055722	0.878572	accelerated
GO:0000159	protein phosphatase type 2A complex	14	0.055839	0.878954	accelerated	0.268284	1.04909	accelerated
GO:0071679	commissural neuron axon guidance	12	0.0558669	0.877935	constrained	0.388827	1.08895	constrained
GO:0010457	centriole-centriole cohesion	11	0.0559592	0.877929	accelerated	0.369349	1.08266	constrained
GO:0042473	outer ear morphogenesis	8	0.0560031	0.877166	constrained	0.152998	1.00688	constrained
GO:0006182	cGMP biosynthetic process	11	0.0560386	0.876274	constrained	0.861696	1.05367	accelerated
GO:1902373	negative regulation of mRNA catabolic process	3	0.0560712	0.875339	accelerated	0.117119	0.981089	accelerated
GO:0042288	MHC class I protein binding	16	0.0560875	0.874153	accelerated	0.114702	0.976469	constrained
GO:1902808	positive regulation of cell cycle G1/S phase transition	8	0.0560996	0.872906	constrained	0.447147	1.09823	constrained
GO:1990481	mRNA pseudouridine synthesis	5	0.0561873	0.872837	constrained	0.160927	1.01037	constrained
GO:0006188	IMP biosynthetic process	3	0.0562668	0.872642	accelerated	0.249676	1.04668	accelerated
GO:0051693	actin filament capping	13	0.0565467	0.87555	accelerated	0.007444	0.415102	accelerated
GO:0032395	MHC class II receptor activity	10	0.0570123	0.881319	constrained	0.624704	1.08121	accelerated
GO:0097209	epidermal lamellar body	4	0.0570361	0.880251	accelerated	0.0265126	0.659247	accelerated
GO:0060389	pathway-restricted SMAD protein phosphorylation	13	0.057151	0.88059	constrained	0.702713	1.07611	constrained
GO:0010737	protein kinase A signaling	12	0.0572972	0.88141	accelerated	0.426004	1.096	accelerated
GO:0045104	intermediate filament cytoskeleton organization	20	0.0574004	0.881566	accelerated	0.0208827	0.614996	accelerated
GO:0071598	neuronal ribonucleoprotein granule	3	0.0574479	0.880868	constrained
GO:0006312	mitotic recombination	6	0.0574567	0.879579	constrained	0.222317	1.0336	constrained
GO:0045334	clathrin-coated endocytic vesicle	24	0.057501	0.878838	accelerated	0.0937055	0.945482	accelerated
GO:0042737	drug catabolic process	6	0.0575105	0.877568	accelerated	0.337468	1.07916	accelerated
GO:0009629	response to gravity	8	0.0576633	0.878485	constrained	0.238961	1.04548	constrained
GO:0045869	negative regulation of single stranded viral RNA replication via double stranded DNA intermediate	16	0.0576648	0.877097	constrained	0.163092	1.01317	constrained
GO:0038127	ERBB signaling pathway	3	0.0578005	0.877752	accelerated	0.268848	1.04955	accelerated
GO:2000402	negative regulation of lymphocyte migration	5	0.0578991	0.877843	constrained	0.403191	1.09061	constrained
GO:0032471	negative regulation of endoplasmic reticulum calcium ion concentration	8	0.0579106	0.876615	constrained	0.160266	1.01162	accelerated
GO:0008821	crossover junction endodeoxyribonuclease activity	10	0.0579776	0.876229	constrained	0.104247	0.9594	constrained
GO:0001826	inner cell mass cell differentiation	4	0.0581269	0.877087	accelerated	0.171894	1.01818	constrained
GO:0032940	secretion by cell	10	0.0581681	0.876313	constrained	0.182344	1.02469	constrained
GO:0048478	replication fork protection	9	0.0582308	0.875865	constrained	0.0857372	0.923414	constrained
GO:0007096	regulation of exit from mitosis	11	0.058278	0.875186	constrained	0.53004	1.09278	constrained
GO:0000729	DNA double-strand break processing	13	0.0584485	0.876358	constrained	0.0763383	0.90265	constrained
GO:0008022	protein C-terminus binding	172	0.0585502	0.876496	constrained	0.159957	1.0117	constrained
GO:0097237	cellular response to toxic substance	7	0.0589229	0.880684	constrained	0.985781	1.00912	accelerated
GO:0046427	positive regulation of JAK-STAT cascade	28	0.0589324	0.879438	constrained	0.135884	1.00045	constrained
GO:0038001	paracrine signaling	7	0.0589645	0.878534	constrained	0.191909	1.02642	constrained
GO:0001935	endothelial cell proliferation	16	0.0591614	0.880084	constrained	0.172061	1.01598	constrained
GO:0008474	palmitoyl-(protein) hydrolase activity	10	0.0591724	0.878868	constrained	0.321304	1.08258	accelerated
GO:0048103	somatic stem cell division	8	0.0593621	0.880306	constrained	0.555483	1.08833	constrained
GO:0097487	multivesicular body	3	0.0593929	0.879386	constrained
GO:1902254	negative regulation of intrinsic apoptotic signaling pathway by p53 class mediator	5	0.0594046	0.878187	constrained	0.683038	1.07462	constrained
GO:0045040	protein import into mitochondrial outer membrane	4	0.0594695	0.877777	constrained	0.410961	1.09466	accelerated
GO:0060841	venous blood vessel development	4	0.0596508	0.879084	constrained	0.635447	1.079	constrained
GO:0097442	CA3 pyramidal cell dendrite	3	0.0597275	0.878848	constrained	0.0537602	0.800373	accelerated
GO:1990761	growth cone lamellipodium	3	0.0599831	0.88124	constrained	0.247543	1.04378	constrained
GO:0016836	hydro-lyase activity	3	0.060044	0.880769	constrained	0.417901	1.09489	accelerated
GO:1905349	ciliary transition zone assembly	3	0.0603473	0.88385	constrained	0.327236	1.08206	constrained
GO:0010754	negative regulation of cGMP-mediated signaling	6	0.0604071	0.883361	accelerated	0.0282587	0.674203	constrained
GO:0060307	regulation of ventricular cardiac muscle cell membrane repolarization	19	0.0604327	0.882373	constrained	0.142767	1.00107	constrained
GO:0035372	protein localization to microtubule	9	0.0607	0.884913	constrained	0.151044	1.00597	constrained
GO:0014898	cardiac muscle hypertrophy in response to stress	12	0.0608476	0.885702	accelerated	0.621974	1.08245	accelerated
GO:0007169	transmembrane receptor protein tyrosine kinase signaling pathway	112	0.0610415	0.887161	constrained	0.212457	1.03741	constrained
GO:0150011	regulation of neuron projection arborization	3	0.06112	0.886942	constrained	0.902646	1.0426	constrained
GO:0099502	calcium-dependent activation of synaptic vesicle fusion	4	0.0612039	0.886801	accelerated	0.508897	1.09569	accelerated
GO:0031545	peptidyl-proline 4-dioxygenase activity	3	0.0613036	0.88689	constrained	0.355312	1.07876	constrained
GO:0048488	synaptic vesicle endocytosis	32	0.0618064	0.892801	constrained	0.874198	1.05002	accelerated
GO:0019776	Atg8 ligase activity	3	0.0618689	0.892344	constrained	0.408558	1.09289	constrained
GO:0001103	RNA polymerase II repressing transcription factor binding	34	0.0619916	0.892754	constrained	0.58003	1.08542	constrained
GO:0032839	dendrite cytoplasm	27	0.0620541	0.892298	constrained	0.175611	1.02221	accelerated
GO:0015755	fructose transmembrane transport	6	0.0620798	0.891315	accelerated	0.0248068	0.649387	constrained
GO:0006999	nuclear pore organization	7	0.062214	0.891891	constrained	0.507359	1.09815	constrained
GO:0048333	mesodermal cell differentiation	11	0.0623199	0.892059	accelerated	0.488347	1.10074	constrained
GO:0098983	symmetric	4	0.062423	0.892188	constrained
GO:0086073	bundle of His cell-Purkinje myocyte adhesion involved in cell communication	6	0.0624528	0.891269	accelerated	0.0073377	0.416569	accelerated
GO:0097512	cardiac myofibril	7	0.0625659	0.891541	accelerated	0.0005982	0.104397	accelerated
GO:0016601	Rac protein signal transduction	19	0.0625913	0.890563	accelerated	0.307217	1.06874	accelerated
GO:0051020	GTPase binding	31	0.0626462	0.890008	accelerated	0.83189	1.06301	accelerated
GO:0046933	proton-transporting ATP synthase activity	15	0.0627084	0.889558	accelerated
GO:0051292	nuclear pore complex assembly	10	0.0627993	0.889516	constrained	0.280016	1.05344	constrained
GO:0038128	ERBB2 signaling pathway	29	0.0627999	0.888197	constrained	0.108733	0.966696	accelerated
GO:0042073	intraciliary transport	26	0.0628541	0.887639	constrained	0.937315	1.03495	accelerated
GO:1904154	positive regulation of retrograde protein transport	3	0.062958	0.887783	constrained
GO:0006977	DNA damage response	52	0.0630435	0.887667	constrained
GO:0015204	urea transmembrane transporter activity	5	0.0633296	0.890373	accelerated	0.0248517	0.64876	accelerated
GO:0000778	condensed nuclear chromosome kinetochore	8	0.0633478	0.889309	constrained	0.0335061	0.727561	constrained
GO:0000724	double-strand break repair via homologous recombination	79	0.0633637	0.888217	constrained	0.253922	1.04314	constrained
GO:0036477	somatodendritic compartment	10	0.0637574	0.892415	constrained	0.325734	1.08318	accelerated
GO:0061820	telomeric D-loop disassembly	9	0.0638147	0.8919	constrained	0.0431458	0.775966	constrained
GO:0016301	kinase activity	73	0.0638757	0.891438	constrained	0.179146	1.0201	accelerated
GO:0032435	negative regulation of proteasomal ubiquitin-dependent protein catabolic process	29	0.0638775	0.890152	constrained	0.68464	1.0748	constrained
GO:0035148	tube formation	9	0.0640134	0.890736	constrained	0.690768	1.07689	constrained
GO:0032418	lysosome localization	25	0.0642796	0.893128	constrained	0.576275	1.08616	constrained
GO:0032190	acrosin binding	4	0.0643742	0.893133	constrained	0.011517	0.500167	constrained
GO:0002446	neutrophil mediated immunity	8	0.0644401	0.89274	accelerated	0.461386	1.09884	accelerated
GO:1903377	negative regulation of oxidative stress-induced neuron intrinsic apoptotic signaling pathway	4	0.064531	0.892695	constrained	0.534462	1.09376	constrained
GO:0070652	HAUS complex	8	0.0646289	0.892746	constrained	0.40972	1.09445	constrained
GO:0032053	ciliary basal body organization	4	0.0646409	0.891612	constrained	0.0396535	0.756467	constrained
GO:0016605	PML body	90	0.064801	0.892521	constrained	0.422291	1.09302	constrained
GO:0060373	regulation of ventricular cardiac muscle cell membrane depolarization	6	0.0650741	0.894981	accelerated	0.563828	1.08884	accelerated
GO:0035357	peroxisome proliferator activated receptor signaling pathway	7	0.0650956	0.89398	constrained	0.264011	1.05336	accelerated
GO:1902806	regulation of cell cycle G1/S phase transition	4	0.0652167	0.894347	constrained	0.631535	1.08073	constrained
GO:0099566	regulation of postsynaptic cytosolic calcium ion concentration	11	0.0652619	0.893673	constrained	0.592766	1.08281	accelerated
GO:0097038	perinuclear endoplasmic reticulum	15	0.0652763	0.89258	accelerated	0.612942	1.08172	accelerated
GO:0046513	ceramide biosynthetic process	30	0.0656791	0.896794	accelerated	0.0947906	0.947303	accelerated
GO:0043382	positive regulation of memory T cell differentiation	6	0.0656939	0.895706	constrained	0.0007255	0.119949	constrained
GO:0001547	antral ovarian follicle growth	3	0.0657907	0.895737	constrained	0.919065	1.0379	accelerated
GO:0019905	syntaxin binding	49	0.0658699	0.895528	constrained	0.553372	1.08872	constrained
GO:0035976	transcription factor AP-1 complex	4	0.0659415	0.895217	constrained	0.863722	1.05382	constrained
GO:0048101	calcium- and calmodulin-regulated 3'	3	0.0661075	0.896187	accelerated
GO:0006694	steroid biosynthetic process	28	0.0661628	0.895655	constrained	0.165271	1.00941	constrained
GO:1990074	polyuridylation-dependent mRNA catabolic process	3	0.0665473	0.899575	constrained	0.0839046	0.920509	constrained
GO:0060136	embryonic process involved in female pregnancy	6	0.0665943	0.898928	constrained	0.303017	1.06514	constrained
GO:0000182	rDNA binding	4	0.0667846	0.900215	constrained	0.0344173	0.73382	constrained
GO:0010216	maintenance of DNA methylation	6	0.0668601	0.899952	constrained	0.0056492	0.380272	constrained
GO:0002062	chondrocyte differentiation	35	0.0668707	0.898818	accelerated	0.837402	1.06057	accelerated
GO:1903595	positive regulation of histamine secretion by mast cell	4	0.0671183	0.900868	constrained	0.482231	1.09957	constrained
GO:0042599	lamellar body	8	0.0672133	0.900867	accelerated	0.0195672	0.606583	accelerated
GO:0045602	negative regulation of endothelial cell differentiation	6	0.0673862	0.901909	accelerated	0.691793	1.076	accelerated
GO:0004198	calcium-dependent cysteine-type endopeptidase activity	16	0.067389	0.900674	accelerated	4.03e-05	0.0135638	accelerated
GO:1905050	positive regulation of metallopeptidase activity	7	0.06743	0.899953	constrained	0.373318	1.08184	accelerated
GO:0003148	outflow tract septum morphogenesis	27	0.0675553	0.900357	constrained	0.150074	1.00519	constrained
GO:0004115	3'	12	0.0675965	0.899641	constrained
GO:0044117	growth of symbiont in host	3	0.0676138	0.898609	accelerated	0.387818	1.08968	accelerated
GO:0044295	axonal growth cone	28	0.0676327	0.897601	accelerated	0.310792	1.07286	constrained
GO:0035174	histone serine kinase activity	5	0.0677808	0.898309	constrained	0.142894	0.998982	constrained
GO:0035729	cellular response to hepatocyte growth factor stimulus	15	0.0678314	0.897724	constrained	0.455998	1.09794	constrained
GO:0086047	membrane depolarization during Purkinje myocyte cell action potential	3	0.0678496	0.896712	accelerated	0.0255223	0.651822	accelerated
GO:0045603	positive regulation of endothelial cell differentiation	10	0.0682176	0.90032	constrained	0.630696	1.08067	constrained
GO:0000079	regulation of cyclin-dependent protein serine/threonine kinase activity	54	0.0685315	0.903205	constrained	0.250978	1.04471	constrained
GO:0003429	growth plate cartilage chondrocyte morphogenesis	17	0.0685504	0.902199	accelerated	0.588461	1.08314	accelerated
GO:0042589	zymogen granule membrane	9	0.0686184	0.901842	accelerated	0.140265	0.99989	accelerated
GO:0031227	intrinsic component of endoplasmic reticulum membrane	9	0.0686482	0.900984	accelerated	0.289087	1.05842	accelerated
GO:0071300	cellular response to retinoic acid	68	0.0689327	0.903466	constrained	0.301928	1.06449	accelerated
GO:0072108	positive regulation of mesenchymal to epithelial transition involved in metanephros morphogenesis	4	0.0690516	0.903775	accelerated	0.0476717	0.781318	constrained
GO:0008283	cell proliferation	199	0.0690735	0.902814	constrained	0.308407	1.06972	constrained
GO:0038027	apolipoprotein A-I-mediated signaling pathway	4	0.0690761	0.901605	accelerated	0.22666	1.03191	constrained
GO:0004566	beta-glucuronidase activity	3	0.0691159	0.900883	constrained	0.374411	1.08201	constrained
GO:0061817	endoplasmic reticulum-plasma membrane tethering	6	0.0691487	0.900073	constrained	0.296684	1.06269	constrained
GO:0070814	hydrogen sulfide biosynthetic process	3	0.0692979	0.900778	constrained	0.335545	1.07924	constrained
GO:0048675	axon extension	25	0.0694459	0.901465	accelerated	0.437445	1.09495	accelerated
GO:0110024	positive regulation of cardiac muscle myoblast proliferation	3	0.0697121	0.903682	accelerated	0.343105	1.07925	accelerated
GO:1903025	regulation of RNA polymerase II regulatory region sequence-specific DNA binding	4	0.0699222	0.905168	constrained	0.0788837	0.906585	constrained
GO:0015616	DNA translocase activity	6	0.0699577	0.904392	constrained	0.0252098	0.652684	constrained
GO:0050649	testosterone 6-beta-hydroxylase activity	4	0.0702467	0.906891	accelerated	0.029059	0.682923	accelerated
GO:2000279	negative regulation of DNA biosynthetic process	12	0.0703222	0.90663	constrained	0.590068	1.0825	constrained
GO:0031396	regulation of protein ubiquitination	16	0.070332	0.905524	constrained	0.502947	1.09742	constrained
GO:0032218	riboflavin transport	4	0.0703822	0.904941	constrained	0.279561	1.05299	constrained
GO:0045295	gamma-catenin binding	11	0.070386	0.903764	accelerated	0.0666624	0.859407	accelerated
GO:0046826	negative regulation of protein export from nucleus	5	0.0703915	0.902611	constrained	0.221956	1.0355	constrained
GO:0004713	protein tyrosine kinase activity	88	0.0704634	0.902312	constrained	0.0053461	0.378809	constrained
GO:0000123	histone acetyltransferase complex	26	0.070518	0.901793	constrained	0.348009	1.07883	constrained
GO:0014839	myoblast migration involved in skeletal muscle regeneration	4	0.0705479	0.900959	constrained	0.596912	1.08241	constrained
GO:0005828	kinetochore microtubule	6	0.0709439	0.904797	constrained	0.266532	1.05096	constrained
GO:2000969	positive regulation of AMPA receptor activity	7	0.070981	0.904054	accelerated	0.356236	1.07913	accelerated
GO:0043812	phosphatidylinositol-4-phosphate phosphatase activity	4	0.0710152	0.903275	constrained	0.406546	1.09247	constrained
GO:0071773	cellular response to BMP stimulus	33	0.071331	0.906076	constrained	0.997072	1.00357	constrained
GO:0034773	histone H4-K20 trimethylation	6	0.0714025	0.90577	constrained	0.145835	1.00244	constrained
GO:0046487	glyoxylate metabolic process	8	0.071453	0.905199	constrained	0.222207	1.03565	constrained
GO:0015695	organic cation transport	8	0.0714824	0.904362	constrained	0.0851488	0.922347	constrained
GO:0080009	mRNA methylation	12	0.0716447	0.905207	constrained	0.012222	0.509647	constrained
GO:0005778	peroxisomal membrane	55	0.0718168	0.906173	accelerated	0.768591	1.07053	accelerated
GO:0000979	RNA polymerase II core promoter sequence-specific DNA binding	27	0.0719395	0.906514	constrained	0.924681	1.03765	constrained
GO:0060444	branching involved in mammary gland duct morphogenesis	13	0.071981	0.905833	constrained	0.888997	1.04763	constrained
GO:0031167	rRNA methylation	15	0.072022	0.905147	constrained	0.0349813	0.737503	constrained
GO:0047676	arachidonate-CoA ligase activity	7	0.0720546	0.904357	accelerated	0.0079764	0.429541	accelerated
GO:2000269	regulation of fibroblast apoptotic process	3	0.072202	0.905008	constrained	0.0833594	0.92639	constrained
GO:0004705	JUN kinase activity	3	0.0722587	0.904522	constrained
GO:0034614	cellular response to reactive oxygen species	32	0.0723138	0.904018	constrained	0.0668822	0.861063	constrained
GO:0044292	dendrite terminus	4	0.0723881	0.903754	constrained	0.978993	1.01251	accelerated
GO:0050769	positive regulation of neurogenesis	28	0.0725559	0.904658	constrained	0.316533	1.07807	constrained
GO:0071922	regulation of cohesin loading	4	0.0725664	0.903599	constrained	0.174741	1.02347	constrained
GO:0003854	3-beta-hydroxy-delta5-steroid dehydrogenase activity	5	0.0725873	0.902674	constrained	0.273397	1.04949	constrained
GO:0016167	glial cell-derived neurotrophic factor receptor activity	5	0.0726888	0.902751	constrained	0.0011952	0.17066	constrained
GO:0007260	tyrosine phosphorylation of STAT protein	9	0.0727662	0.902529	constrained	0.021652	0.631729	constrained
GO:0016702	oxidoreductase activity	9	0.0727779	0.901495	constrained
GO:0051248	negative regulation of protein metabolic process	3	0.0730283	0.903415	accelerated	0.0192652	0.611297	accelerated
GO:0071226	cellular response to molecule of fungal origin	4	0.0731156	0.903316	accelerated	0.424564	1.09379	accelerated
GO:0003342	proepicardium development	3	0.0732115	0.903323	constrained	0.72629	1.07265	constrained
GO:0043005	neuron projection	280	0.0733764	0.90418	accelerated	0.358571	1.08168	accelerated
GO:0097371	MDM2/MDM4 family protein binding	8	0.0733994	0.903289	constrained	0.285571	1.05414	constrained
GO:0035404	histone-serine phosphorylation	4	0.0735187	0.903584	constrained	0.0713405	0.869745	constrained
GO:0032497	detection of lipopolysaccharide	4	0.0736179	0.903631	constrained	0.120003	0.982541	constrained
GO:0002023	reduction of food intake in response to dietary excess	4	0.0737566	0.904162	constrained	0.211553	1.03675	constrained
GO:0042738	exogenous drug catabolic process	21	0.0738104	0.903653	accelerated	0.0087876	0.440502	accelerated
GO:0001650	fibrillar center	121	0.0741521	0.906665	constrained	0.383107	1.08551	constrained
GO:0005869	dynactin complex	6	0.0741725	0.905746	accelerated	0.0327753	0.719987	accelerated
GO:0043559	insulin binding	5	0.0743713	0.907004	constrained	0.109255	0.965868	accelerated
GO:0008541	proteasome regulatory particle	5	0.0744685	0.907023	accelerated
GO:0030122	AP-2 adaptor complex	9	0.0745041	0.906291	constrained	0.128539	0.995361	accelerated
GO:0005916	fascia adherens	8	0.0745404	0.90557	accelerated	0.0109463	0.493579	accelerated
GO:0005227	calcium activated cation channel activity	14	0.0745672	0.904736	accelerated	0.0004371	0.0823846	accelerated
GO:0060372	regulation of atrial cardiac muscle cell membrane repolarization	6	0.0745954	0.903921	accelerated	0.19121	1.02559	accelerated
GO:0042623	ATPase activity	20	0.0748229	0.90552	accelerated
GO:0010288	response to lead ion	18	0.0748458	0.904641	constrained	0.544465	1.08847	accelerated
GO:0015101	organic cation transmembrane transporter activity	6	0.0749812	0.905123	constrained	0.17515	1.02332	constrained
GO:0050806	positive regulation of synaptic transmission	18	0.0750414	0.904698	accelerated	0.511655	1.09463	accelerated
GO:0032741	positive regulation of interleukin-18 production	4	0.0750982	0.904232	constrained	0.271982	1.05091	constrained
GO:1900212	negative regulation of mesenchymal cell apoptotic process involved in metanephros development	3	0.0750988	0.903092	accelerated	0.332006	1.08002	accelerated
GO:0061458	reproductive system development	5	0.0755062	0.90684	constrained	0.527583	1.09538	constrained
GO:0016529	sarcoplasmic reticulum	43	0.0755263	0.905933	accelerated	0.0088078	0.439178	accelerated
GO:0000942	condensed nuclear chromosome outer kinetochore	4	0.0756655	0.906455	constrained	0.0745615	0.892843	constrained
GO:0016926	protein desumoylation	7	0.0757611	0.906455	constrained	0.281409	1.05489	constrained
GO:0042759	long-chain fatty acid biosynthetic process	21	0.0757783	0.905517	accelerated	0.0868487	0.927962	accelerated
GO:0002891	positive regulation of immunoglobulin mediated immune response	3	0.0758187	0.904859	constrained	0.0100328	0.475121	constrained
GO:0051344	negative regulation of cyclic-nucleotide phosphodiesterase activity	5	0.0759754	0.905589	accelerated	0.252226	1.04253	accelerated
GO:0002830	positive regulation of type 2 immune response	6	0.0759853	0.904569	constrained	0.354108	1.07892	constrained
GO:0005977	glycogen metabolic process	23	0.0760078	0.903701	accelerated	0.0202364	0.60929	accelerated
GO:0000922	spindle pole	111	0.0760278	0.902806	constrained	0.0229372	0.635765	constrained
GO:0090259	regulation of retinal ganglion cell axon guidance	3	0.076042	0.901845	constrained	0.449515	1.09718	constrained
GO:0070537	histone H2A K63-linked deubiquitination	3	0.0760492	0.900803	constrained
GO:0004030	aldehyde dehydrogenase [NAD(P)+] activity	5	0.0761336	0.900677	accelerated	0.39916	1.09161	accelerated
GO:0006348	chromatin silencing at telomere	6	0.0761351	0.899571	constrained	0.691247	1.07621	constrained
GO:1990430	extracellular matrix protein binding	5	0.0761617	0.898765	constrained	0.0416877	0.773356	constrained
GO:0016788	hydrolase activity	12	0.0764642	0.901212	accelerated
GO:0001725	stress fiber	64	0.076472	0.900185	accelerated	0.142851	0.999427	constrained
GO:0098943	neurotransmitter receptor transport	5	0.0770098	0.905391	accelerated
GO:0051928	positive regulation of calcium ion transport	28	0.0770667	0.904937	accelerated	0.155806	1.01054	accelerated
GO:0006259	DNA metabolic process	22	0.0771506	0.904801	constrained	0.0038826	0.338793	constrained
GO:0008422	beta-glucosidase activity	5	0.0772412	0.904744	accelerated	0.346987	1.07957	constrained
GO:0030047	actin modification	3	0.0772998	0.904312	constrained	0.573917	1.08737	constrained
GO:0009052	pentose-phosphate shunt	5	0.0773359	0.903619	accelerated
GO:0045717	negative regulation of fatty acid biosynthetic process	13	0.0774	0.903254	constrained	0.242681	1.04478	constrained
GO:0099092	postsynaptic density	17	0.0775661	0.904079	constrained
GO:0003356	regulation of cilium beat frequency	5	0.0776028	0.903396	accelerated	0.0053533	0.376489	constrained
GO:0099590	neurotransmitter receptor internalization	4	0.077669	0.903057	accelerated	0.333805	1.07991	accelerated
GO:0035426	extracellular matrix-cell signaling	3	0.0777387	0.90276	constrained
GO:0048681	negative regulation of axon regeneration	11	0.0779169	0.903722	accelerated	0.21876	1.03702	accelerated
GO:0051045	negative regulation of membrane protein ectodomain proteolysis	8	0.0779586	0.9031	constrained	0.943329	1.03215	accelerated
GO:0070371	ERK1 and ERK2 cascade	29	0.078055	0.903113	constrained	0.28156	1.05462	constrained
GO:0001594	trace-amine receptor activity	7	0.07825	0.904265	accelerated	0.0116062	0.499438	accelerated
GO:2000036	regulation of stem cell population maintenance	12	0.0783695	0.904542	constrained	0.483941	1.09948	constrained
GO:0042393	histone binding	121	0.0787317	0.907618	constrained	0.6454	1.07803	constrained
GO:0044548	S100 protein binding	15	0.0788237	0.907574	accelerated	0.0110865	0.492826	accelerated
GO:0050862	positive regulation of T cell receptor signaling pathway	14	0.0789027	0.907381	constrained	0.24103	1.04531	constrained
GO:2001135	regulation of endocytic recycling	3	0.0791157	0.908728	accelerated	0.217945	1.03629	accelerated
GO:0000976	transcription regulatory region sequence-specific DNA binding	73	0.0792235	0.908864	constrained	0.95168	1.02792	constrained
GO:0055091	phospholipid homeostasis	12	0.079234	0.907886	constrained	0.486307	1.10141	constrained
GO:0006680	glucosylceramide catabolic process	3	0.0796661	0.911734	accelerated	0.088236	0.924957	accelerated
GO:0010825	positive regulation of centrosome duplication	4	0.079731	0.911376	accelerated	0.301731	1.06539	accelerated
GO:0001302	replicative cell aging	4	0.0797393	0.910373	constrained	0.325248	1.08424	constrained
GO:0017162	aryl hydrocarbon receptor binding	9	0.0797494	0.909393	accelerated	0.295787	1.06271	accelerated
GO:0032466	negative regulation of cytokinesis	7	0.0797957	0.908827	constrained	0.305926	1.0678	constrained
GO:0042978	ornithine decarboxylase activator activity	3	0.0800299	0.9104	constrained	0.0700301	0.866094	constrained
GO:0006974	cellular response to DNA damage stimulus	224	0.0802778	0.912125	constrained	0.393694	1.08898	constrained
GO:0042405	nuclear inclusion body	11	0.0803347	0.911679	constrained	0.447481	1.09819	constrained
GO:0010906	regulation of glucose metabolic process	25	0.0804111	0.911454	constrained	0.382998	1.08552	constrained
GO:0034629	cellular protein-containing complex localization	9	0.0804733	0.911069	constrained	0.850205	1.05536	constrained
GO:0051014	actin filament severing	6	0.0806618	0.912114	accelerated	5.88e-05	0.019108	accelerated
GO:0008171	O-methyltransferase activity	6	0.0807443	0.911958	constrained	0.118379	0.982048	constrained
GO:0047555	3'	16	0.0807451	0.910882	accelerated
GO:1903026	negative regulation of RNA polymerase II regulatory region sequence-specific DNA binding	6	0.0808344	0.910805	accelerated	0.633215	1.08027	accelerated
GO:0006941	striated muscle contraction	14	0.0808961	0.910417	accelerated	0.0278794	0.671958	accelerated
GO:0043525	positive regulation of neuron apoptotic process	46	0.0808977	0.909355	constrained	0.462792	1.09775	constrained
GO:0016557	peroxisome membrane biogenesis	3	0.0809764	0.909162	constrained	0.272036	1.04982	constrained
GO:1901727	positive regulation of histone deacetylase activity	6	0.0810352	0.908745	constrained	0.566904	1.08875	constrained
GO:0030576	Cajal body organization	4	0.0811482	0.908937	accelerated	0.312761	1.07611	accelerated
GO:0033365	protein localization to organelle	13	0.0812815	0.909355	accelerated	0.680793	1.07431	constrained
GO:1901800	positive regulation of proteasomal protein catabolic process	13	0.0812842	0.908313	constrained	0.646262	1.07756	constrained
GO:0048660	regulation of smooth muscle cell proliferation	8	0.0813126	0.90756	accelerated	0.147654	1.00107	constrained
GO:0051938	L-glutamate import	3	0.0815487	0.909124	constrained	0.178715	1.0195	constrained
GO:0042476	odontogenesis	31	0.0816369	0.909038	accelerated	0.109585	0.966974	accelerated
GO:0003865	3-oxo-5-alpha-steroid 4-dehydrogenase activity	3	0.081669	0.908328	constrained	0.0371736	0.74696	constrained
GO:0042733	embryonic digit morphogenesis	50	0.0817672	0.908354	constrained	0.905537	1.0421	accelerated
GO:0010724	regulation of definitive erythrocyte differentiation	4	0.0817869	0.907509	constrained	0.464535	1.09746	constrained
GO:0004897	ciliary neurotrophic factor receptor activity	4	0.0819497	0.908252	constrained	0.0386262	0.752094	constrained
GO:0031114	regulation of microtubule depolymerization	3	0.0822349	0.910348	constrained	0.0995538	0.95442	constrained
GO:0005899	insulin receptor complex	5	0.0822511	0.909465	constrained	0.436969	1.09521	constrained
GO:0090399	replicative senescence	13	0.0823341	0.909322	constrained	0.0016437	0.206536	constrained
GO:0051084	'de novo' posttranslational protein folding	4	0.0824199	0.90921	constrained	0.573726	1.08767	accelerated
GO:0008024	cyclin/CDK positive transcription elongation factor complex	7	0.0824279	0.90824	constrained	0.753345	1.06985	accelerated
GO:0010955	negative regulation of protein processing	11	0.082452	0.907451	constrained	0.0114514	0.50429	constrained
GO:0006979	response to oxidative stress	99	0.0826784	0.908887	accelerated	0.464206	1.09779	accelerated
GO:0006465	signal peptide processing	10	0.0826979	0.908048	constrained	0.15698	1.0105	constrained
GO:0090200	positive regulation of release of cytochrome c from mitochondria	29	0.0827294	0.907342	constrained	0.375766	1.08327	constrained
GO:0006810	transport	8	0.0828608	0.907733	constrained	0.548503	1.08708	constrained
GO:0000268	peroxisome targeting sequence binding	3	0.083017	0.908394	accelerated	0.386018	1.08787	accelerated
GO:0044458	motile cilium assembly	22	0.0831915	0.909253	constrained	0.388658	1.0888	constrained
GO:0010452	histone H3-K36 methylation	6	0.0832132	0.908443	constrained	0.0154475	0.584648	constrained
GO:0007417	central nervous system development	124	0.0832662	0.907975	constrained	0.900846	1.04333	constrained
GO:0007346	regulation of mitotic cell cycle	40	0.0833074	0.90738	constrained	0.66196	1.0752	constrained
GO:0009954	proximal/distal pattern formation	22	0.0833464	0.906763	constrained	0.965701	1.01878	accelerated
GO:0030216	keratinocyte differentiation	47	0.0834307	0.906639	accelerated	0.142408	1.00079	accelerated
GO:0001714	endodermal cell fate specification	5	0.0836279	0.907741	constrained	0.0294315	0.689956	constrained
GO:0033630	positive regulation of cell adhesion mediated by integrin	12	0.083794	0.908503	constrained	0.706207	1.07517	constrained
GO:0050881	musculoskeletal movement	6	0.0841231	0.911029	constrained	0.48018	1.09996	constrained
GO:0008013	beta-catenin binding	79	0.0841818	0.910624	constrained	0.569497	1.08885	constrained
GO:0003161	cardiac conduction system development	4	0.0842403	0.910218	constrained	0.746662	1.06955	constrained
GO:0051048	negative regulation of secretion	4	0.0842774	0.909582	accelerated	0.187496	1.02552	accelerated
GO:0030426	growth cone	122	0.0843275	0.909087	accelerated	0.527673	1.09509	accelerated
GO:0016591	RNA polymerase II	6	0.0843968	0.9088	constrained
GO:0071953	elastic fiber	4	0.084464	0.908491	accelerated	0.601697	1.08234	constrained
GO:0061551	trigeminal ganglion development	5	0.0844813	0.907647	constrained	0.245271	1.04401	constrained
GO:2000648	positive regulation of stem cell proliferation	11	0.0845111	0.906939	constrained	0.362985	1.08252	constrained
GO:0071157	negative regulation of cell cycle arrest	22	0.0848218	0.909244	constrained	0.745241	1.06979	constrained
GO:0003688	DNA replication origin binding	24	0.0849866	0.909981	constrained	0.633358	1.07993	constrained
GO:1901797	negative regulation of signal transduction by p53 class mediator	4	0.0851202	0.910383	accelerated	0.199526	1.02806	accelerated
GO:0060965	negative regulation of gene silencing by miRNA	4	0.0852201	0.910424	constrained	0.251059	1.04366	constrained
GO:0019783	ubiquitin-like protein-specific protease activity	4	0.0852922	0.910168	constrained	0.789984	1.06705	constrained
GO:0070937	CRD-mediated mRNA stability complex	6	0.0853831	0.910113	constrained	0.778861	1.06794	constrained
GO:0090170	regulation of Golgi inheritance	3	0.085649	0.911921	constrained	0.430387	1.0968	constrained
GO:0031497	chromatin assembly	7	0.0861437	0.916159	constrained	0.0014169	0.182916	constrained
GO:0048762	mesenchymal cell differentiation	7	0.0861795	0.915512	accelerated	0.798433	1.06699	accelerated
GO:0055015	ventricular cardiac muscle cell development	10	0.086352	0.916318	constrained	0.0272168	0.666211	constrained
GO:0042567	insulin-like growth factor ternary complex	4	0.086398	0.91578	constrained	0.282092	1.05535	constrained
GO:0043183	vascular endothelial growth factor receptor 1 binding	3	0.0864426	0.915229	constrained	0.658779	1.07578	constrained
GO:0034274	Atg12-Atg5-Atg16 complex	3	0.0864551	0.91434	constrained	0.276261	1.04937	constrained
GO:0043523	regulation of neuron apoptotic process	16	0.0865319	0.914132	constrained	0.449684	1.09646	constrained
GO:0042634	regulation of hair cycle	6	0.0865693	0.913509	accelerated	0.270983	1.05092	accelerated
GO:0004712	protein serine/threonine/tyrosine kinase activity	29	0.0871129	0.918222	constrained	0.176852	1.01936	accelerated
GO:0051427	hormone receptor binding	5	0.0872256	0.918389	constrained	0.326085	1.0832	accelerated
GO:0006260	DNA replication	130	0.0874009	0.919213	constrained	0.352891	1.07905	constrained
GO:0005001	transmembrane receptor protein tyrosine phosphatase activity	17	0.0874627	0.918843	accelerated	0.0065794	0.394932	accelerated
GO:1904706	negative regulation of vascular smooth muscle cell proliferation	17	0.0877119	0.920441	accelerated	0.926637	1.03713	constrained
GO:0014912	negative regulation of smooth muscle cell migration	13	0.0877335	0.919649	constrained	0.352006	1.0788	accelerated
GO:0061436	establishment of skin barrier	22	0.0877426	0.918728	accelerated	0.0076065	0.416765	accelerated
GO:0090498	extrinsic component of Golgi membrane	3	0.0877954	0.918266	accelerated	0.817325	1.06417	accelerated
GO:0043410	positive regulation of MAPK cascade	100	0.0879301	0.918661	constrained	0.17992	1.02143	constrained
GO:0061072	iris morphogenesis	8	0.0879865	0.918238	constrained	0.531875	1.09274	constrained
GO:0003094	glomerular filtration	9	0.0881496	0.918928	constrained	0.395323	1.09093	constrained
GO:0035082	axoneme assembly	17	0.0881814	0.918249	constrained	0.108133	0.96501	constrained
GO:0060396	growth hormone receptor signaling pathway	12	0.0884011	0.919527	constrained	0.007061	0.408238	constrained
GO:0051276	chromosome organization	12	0.0884511	0.919038	constrained	0.0097991	0.473573	constrained
GO:0032733	positive regulation of interleukin-10 production	24	0.0887402	0.921032	constrained	0.0094275	0.462733	constrained
GO:0042147	retrograde transport	68	0.0888096	0.920744	constrained
GO:0031005	filamin binding	13	0.0888196	0.919841	constrained	0.363083	1.08247	constrained
GO:0005021	vascular endothelial growth factor-activated receptor activity	7	0.0889061	0.919732	constrained	0.0101962	0.475688	constrained
GO:0046983	protein dimerization activity	139	0.0889077	0.918745	constrained	0.630092	1.08121	constrained
GO:0097001	ceramide binding	5	0.0890131	0.918832	constrained	0.626974	1.08196	accelerated
GO:0035106	operant conditioning	3	0.0890601	0.918317	accelerated	0.0846495	0.921174	accelerated
GO:0071371	cellular response to gonadotropin stimulus	6	0.0892151	0.918916	constrained	0.774463	1.06891	constrained
GO:0032802	low-density lipoprotein particle receptor catabolic process	9	0.0892491	0.918268	accelerated	0.404822	1.09189	accelerated
GO:0015798	myo-inositol transport	4	0.0892511	0.917292	constrained	0.888665	1.04803	constrained
GO:0032508	DNA duplex unwinding	68	0.0892977	0.916777	constrained	0.285319	1.05611	constrained
GO:0000266	mitochondrial fission	18	0.089303	0.915839	constrained	0.118869	0.980068	accelerated
GO:0098857	membrane microdomain	3	0.0894128	0.915974	accelerated	0.144358	0.999584	accelerated
GO:0070613	regulation of protein processing	8	0.0894385	0.915248	constrained	0.738101	1.07096	constrained
GO:0002046	opsin binding	4	0.0895163	0.915056	constrained	0.943162	1.03233	accelerated
GO:2000810	regulation of bicellular tight junction assembly	11	0.0896291	0.915221	constrained	0.216523	1.03843	accelerated
GO:0001825	blastocyst formation	16	0.0897831	0.915807	constrained	0.0336461	0.725585	constrained
GO:0006538	glutamate catabolic process	3	0.089802	0.915015	constrained	0.0689286	0.86266	constrained
GO:0044294	dendritic growth cone	9	0.0898629	0.914652	constrained	0.622435	1.08246	constrained
GO:2000310	regulation of NMDA receptor activity	26	0.0899676	0.914735	accelerated	0.178808	1.01941	accelerated
GO:0009651	response to salt stress	10	0.0900087	0.914172	constrained	0.0275645	0.671235	constrained
GO:0045722	positive regulation of gluconeogenesis	9	0.0902145	0.915281	constrained	0.444099	1.09934	constrained
GO:0015026	coreceptor activity	35	0.0902186	0.914344	constrained	0.173448	1.01906	constrained
GO:0061513	glucose 6-phosphate:inorganic phosphate antiporter activity	4	0.0902497	0.913682	accelerated	0.172835	1.018	accelerated
GO:0032927	positive regulation of activin receptor signaling pathway	5	0.0903749	0.913973	constrained	0.901944	1.04255	constrained
GO:0043243	positive regulation of protein complex disassembly	5	0.0904052	0.913305	constrained	0.0544926	0.801152	constrained
GO:0090521	glomerular visceral epithelial cell migration	4	0.0904882	0.91317	constrained	0.164217	1.01017	constrained
GO:0060044	negative regulation of cardiac muscle cell proliferation	11	0.0904905	0.912221	accelerated	0.417894	1.09517	accelerated
GO:0002725	negative regulation of T cell cytokine production	4	0.0905898	0.912252	constrained	0.187236	1.02469	constrained
GO:0051005	negative regulation of lipoprotein lipase activity	6	0.0905925	0.911311	constrained	0.444298	1.09897	constrained
GO:0001784	phosphotyrosine residue binding	38	0.0906155	0.910575	constrained	0.501017	1.09804	constrained
GO:0016712	oxidoreductase activity	19	0.0906737	0.910195	accelerated
GO:0007379	segment specification	7	0.0906848	0.909343	accelerated	0.428891	1.09595	accelerated
GO:0044388	small protein activating enzyme binding	3	0.0907149	0.908683	constrained	0.715112	1.07466	constrained
GO:0031045	dense core granule	14	0.0908001	0.908576	accelerated	0.538791	1.09125	accelerated
GO:0071476	cellular hypotonic response	6	0.0908932	0.908548	accelerated	0.0012365	0.173922	accelerated
GO:0045171	intercellular bridge	64	0.0909399	0.908057	constrained	0.12161	0.982891	constrained
GO:0048747	muscle fiber development	17	0.0909507	0.907209	accelerated	0.0270121	0.662922	accelerated
GO:0034421	post-translational protein acetylation	3	0.090961	0.906358	constrained	0.420698	1.09309	constrained
GO:0071076	RNA 3' uridylation	4	0.09122	0.907984	constrained	0.442895	1.0978	constrained
GO:0061003	positive regulation of dendritic spine morphogenesis	21	0.091243	0.90726	constrained	0.0456161	0.780193	accelerated
GO:0046069	cGMP catabolic process	5	0.0913542	0.907413	constrained	0.0296751	0.690514	constrained
GO:0001227	DNA-binding transcription repressor activity	240	0.0914011	0.906929	constrained
GO:0006082	organic acid metabolic process	17	0.0914457	0.906422	accelerated	0.0055616	0.385386	accelerated
GO:0042325	regulation of phosphorylation	14	0.0915194	0.906205	constrained	0.145552	1.00342	constrained
GO:0017183	peptidyl-diphthamide biosynthetic process from peptidyl-histidine	7	0.0916395	0.906447	constrained	0.261659	1.05155	constrained
GO:0086005	ventricular cardiac muscle cell action potential	17	0.0916494	0.905599	accelerated	0.410618	1.09436	accelerated
GO:0006362	transcription elongation from RNA polymerase I promoter	24	0.0916982	0.905138	constrained	0.122943	0.986893	constrained
GO:0014894	response to denervation involved in regulation of muscle adaptation	10	0.0918781	0.90597	accelerated	0.129417	0.995611	accelerated
GO:0086045	membrane depolarization during AV node cell action potential	5	0.0918885	0.90513	accelerated	0.0118613	0.505796	accelerated
GO:2000010	positive regulation of protein localization to cell surface	17	0.0919875	0.905165	accelerated	0.135704	0.999899	accelerated
GO:1903715	regulation of aerobic respiration	7	0.0920507	0.904847	constrained	0.556532	1.087	accelerated
GO:0000403	Y-form DNA binding	5	0.0922098	0.905472	constrained	0.233309	1.03761	constrained
GO:0007168	receptor guanylyl cyclase signaling pathway	10	0.09235	0.90591	constrained	0.755701	1.06821	constrained
GO:0043495	protein membrane anchor	14	0.0926144	0.907564	accelerated	0.526165	1.09703	constrained
GO:0003300	cardiac muscle hypertrophy	8	0.0926246	0.906726	accelerated	0.0461386	0.777836	accelerated
GO:0044770	cell cycle phase transition	6	0.0929713	0.909181	constrained	0.515909	1.09503	constrained
GO:0048545	response to steroid hormone	14	0.0930339	0.908855	constrained	0.421814	1.09328	constrained
GO:0005882	intermediate filament	102	0.0934189	0.911676	accelerated	2.1e-06	0.00152234	accelerated
GO:0035877	death effector domain binding	3	0.0934782	0.911316	constrained	0.122391	0.984982	constrained
GO:0043194	axon initial segment	19	0.0936513	0.912065	accelerated	0.018303	0.601002	accelerated
GO:0048008	platelet-derived growth factor receptor signaling pathway	28	0.0937915	0.912493	constrained	0.96391	1.01963	constrained
GO:0097350	neutrophil clearance	4	0.0938805	0.912422	constrained	0.884193	1.04826	constrained
GO:0035869	ciliary transition zone	28	0.0940471	0.913105	constrained	0.343546	1.07812	constrained
GO:0002922	positive regulation of humoral immune response	4	0.0941592	0.913258	accelerated	0.321563	1.08229	constrained
GO:0007130	synaptonemal complex assembly	20	0.0942507	0.91321	constrained	0.927525	1.03738	constrained
GO:0005945	6-phosphofructokinase complex	3	0.094267	0.912435	accelerated	0.136033	0.999981	accelerated
GO:0086100	endothelin receptor signaling pathway	3	0.0942851	0.911679	constrained
GO:0042713	sperm ejaculation	5	0.0943029	0.910922	constrained	0.819812	1.06344	accelerated
GO:0042148	strand invasion	4	0.0944055	0.910984	constrained	0.140721	0.998608	constrained
GO:0045597	positive regulation of cell differentiation	34	0.0944647	0.910628	constrained	0.712582	1.0748	constrained
GO:0035335	peptidyl-tyrosine dephosphorylation	98	0.0945682	0.910699	constrained	0.120622	0.979954	constrained
GO:0002068	glandular epithelial cell development	3	0.0946584	0.910643	constrained	0.655613	1.07564	accelerated
GO:0047497	mitochondrion transport along microtubule	7	0.0947327	0.910433	constrained	0.10314	0.963325	constrained
GO:0070932	histone H3 deacetylation	18	0.0947563	0.909737	constrained	0.661381	1.07519	constrained
GO:0005736	RNA polymerase I complex	9	0.0948485	0.909701	constrained	0.504905	1.09712	constrained
GO:0007264	small GTPase mediated signal transduction	74	0.0950121	0.910348	constrained	0.310113	1.0713	constrained
GO:1902936	phosphatidylinositol bisphosphate binding	5	0.0951234	0.910494	constrained	0.631228	1.08099	constrained
GO:0030127	COPII vesicle coat	13	0.0951698	0.910019	constrained	0.314114	1.07762	accelerated
GO:0045862	positive regulation of proteolysis	17	0.0952234	0.909614	constrained	0.125356	0.995245	accelerated
GO:0006195	purine nucleotide catabolic process	13	0.0952513	0.908964	accelerated	0.295649	1.06343	accelerated
GO:0005009	insulin-activated receptor activity	3	0.0953982	0.90945	constrained	0.221197	1.03658	constrained
GO:0035805	egg coat	5	0.0954184	0.908728	constrained	0.0024298	0.257286	constrained
GO:1903589	positive regulation of blood vessel endothelial cell proliferation involved in sprouting angiogenesis	9	0.0955669	0.909229	accelerated	0.940068	1.03338	accelerated
GO:0034116	positive regulation of heterotypic cell-cell adhesion	16	0.0956529	0.909134	accelerated	0.0820638	0.917401	constrained
GO:0060414	aorta smooth muscle tissue morphogenesis	3	0.0963904	0.915226	constrained	0.0834185	0.924866	accelerated
GO:0097035	regulation of membrane lipid distribution	4	0.096409	0.914486	accelerated	0.767007	1.07086	constrained
GO:0048861	leukemia inhibitory factor signaling pathway	4	0.0964296	0.913767	constrained	0.13149	0.991329	constrained
GO:0070295	renal water absorption	3	0.0964402	0.912954	accelerated	0.822614	1.06327	accelerated
GO:0060442	branching involved in prostate gland morphogenesis	4	0.0964467	0.912105	constrained	0.592825	1.08271	constrained
GO:0000154	rRNA modification	4	0.0967894	0.914433	constrained	0.285536	1.05484	constrained
GO:0019003	GDP binding	51	0.0968243	0.913852	constrained	0.917016	1.03895	accelerated
GO:0097165	nuclear stress granule	4	0.0969335	0.913972	constrained	0.959559	1.02284	constrained
GO:0002675	positive regulation of acute inflammatory response	11	0.0969707	0.913414	constrained	0.0066991	0.394577	constrained
GO:0086083	cell adhesive protein binding involved in bundle of His cell-Purkinje myocyte communication	5	0.0970817	0.913551	accelerated	0.0043027	0.337905	accelerated
GO:1905773	8-hydroxy-2'-deoxyguanosine DNA binding	3	0.0972015	0.913771	constrained	0.042513	0.773441	constrained
GO:0010389	regulation of G2/M transition of mitotic cell cycle	71	0.0974277	0.91499	constrained	0.341489	1.07957	constrained
GO:0045199	maintenance of epithelial cell apical/basal polarity	6	0.0974848	0.91462	accelerated	0.900805	1.04341	accelerated
GO:0005355	glucose transmembrane transporter activity	14	0.0975295	0.914134	accelerated	0.0469031	0.778195	accelerated
GO:0048515	spermatid differentiation	5	0.0976891	0.914725	constrained	0.811979	1.06635	constrained
GO:0042501	serine phosphorylation of STAT protein	3	0.0977255	0.914163	accelerated	0.521434	1.09468	constrained
GO:2001222	regulation of neuron migration	13	0.0977821	0.91379	constrained	0.32571	1.08348	accelerated
GO:0086015	SA node cell action potential	6	0.0978058	0.913111	accelerated	0.229351	1.0317	accelerated
GO:0086007	voltage-gated calcium channel activity involved in cardiac muscle cell action potential	4	0.0981278	0.915216	accelerated	0.0799355	0.907605	accelerated
GO:0005845	mRNA cap binding complex	11	0.0981509	0.914531	constrained	0.125754	0.995055	constrained
GO:0002774	Fc receptor mediated inhibitory signaling pathway	3	0.0983021	0.91504	accelerated	0.0012702	0.173484	accelerated
GO:0060541	respiratory system development	3	0.0984108	0.915153	constrained	0.448964	1.09754	constrained
GO:0031462	Cul2-RING ubiquitin ligase complex	13	0.0984311	0.914444	constrained	0.63808	1.07919	constrained
GO:0005172	vascular endothelial growth factor receptor binding	6	0.0985991	0.915108	constrained	0.236764	1.04167	constrained
GO:0042262	DNA protection	5	0.0987094	0.915235	constrained	0.320333	1.08124	constrained
GO:0050508	glucuronosyl-N-acetylglucosaminyl-proteoglycan 4-alpha-N-acetylglucosaminyltransferase activity	3	0.0987969	0.915151	constrained	0.022505	0.638817	constrained
GO:0043518	negative regulation of DNA damage response	15	0.0988654	0.914891	constrained
GO:0055012	ventricular cardiac muscle cell differentiation	4	0.0988995	0.914314	accelerated	0.4106	1.09462	constrained
GO:0042908	xenobiotic transport	10	0.0990124	0.914465	accelerated	0.0367883	0.743976	accelerated
GO:0042790	nucleolar large rRNA transcription by RNA polymerase I	4	0.099052	0.91394	constrained	0.0809137	0.911028	constrained
GO:0004583	dolichyl-phosphate-glucose-glycolipid alpha-glucosyltransferase activity	4	0.0992736	0.915094	constrained	0.0979043	0.949229	constrained
GO:0060513	prostatic bud formation	4	0.0992924	0.914378	accelerated	0.518236	1.09454	accelerated
GO:0070317	negative regulation of G0 to G1 transition	32	0.0993343	0.913876	constrained	0.676759	1.07569	constrained
GO:0042180	cellular ketone metabolic process	3	0.0994267	0.913838	accelerated	0.0488962	0.789037	accelerated
GO:1902527	positive regulation of protein monoubiquitination	3	0.099454	0.913204	accelerated	0.0421459	0.774236	constrained
GO:0007422	peripheral nervous system development	26	0.0994875	0.912627	constrained	0.553543	1.08883	constrained
GO:0045931	positive regulation of mitotic cell cycle	30	0.0995137	0.911984	constrained	0.0254352	0.653137	constrained
GO:0051795	positive regulation of timing of catagen	3	0.0995191	0.911153	constrained	0.844062	1.05791	constrained
GO:0001618	virus receptor activity	74	0.0995312	0.910384	constrained	0.0126027	0.514147	constrained
GO:0034756	regulation of iron ion transport	3	0.0997871	0.911844	constrained	0.734428	1.07107	constrained
GO:0042509	regulation of tyrosine phosphorylation of STAT protein	4	0.0999663	0.912602	constrained	0.164304	1.01005	constrained
GO:0032692	negative regulation of interleukin-1 production	3	0.100005	0.912073	accelerated	0.938643	1.03411	accelerated
GO:0031428	box C/D snoRNP complex	5	0.100109	0.912151	accelerated	0.447339	1.09813	constrained
GO:0043097	pyrimidine nucleoside salvage	10	0.100141	0.911567	accelerated	0.126041	0.995648	constrained
GO:0060563	neuroepithelial cell differentiation	8	0.10021	0.911313	constrained	0.0508915	0.794042	constrained
GO:0031209	SCAR complex	7	0.100235	0.910666	accelerated	0.105979	0.963108	accelerated
GO:0070509	calcium ion import	21	0.100605	0.913154	accelerated	0.0021971	0.249463	accelerated
GO:1901029	negative regulation of mitochondrial outer membrane permeabilization involved in apoptotic signaling pathway	8	0.100619	0.912407	constrained	0.975526	1.01438	constrained
GO:0006360	transcription by RNA polymerase I	6	0.100719	0.912439	accelerated	0.345945	1.07953	constrained
GO:0005930	axoneme	93	0.100787	0.912184	constrained	0.0386085	0.753305	constrained
GO:0010833	telomere maintenance via telomere lengthening	9	0.100805	0.911481	constrained	0.553694	1.08845	constrained
GO:0034446	substrate adhesion-dependent cell spreading	48	0.101051	0.912831	constrained	0.340753	1.07978	constrained
GO:0042805	actinin binding	11	0.101118	0.912569	accelerated	0.161129	1.0103	accelerated
GO:0052739	phosphatidylserine 1-acylhydrolase activity	7	0.101182	0.912276	accelerated	0.298242	1.06182	accelerated
GO:0005814	centriole	134	0.101332	0.912757	constrained	0.741396	1.07079	constrained
GO:0090385	phagosome-lysosome fusion	6	0.101358	0.912126	accelerated	0.635671	1.0786	accelerated
GO:0033058	directional locomotion	3	0.101602	0.913451	accelerated	0.103918	0.960125	accelerated
GO:0001221	transcription cofactor binding	6	0.101637	0.912903	constrained	0.104692	0.958808	constrained
GO:0060045	positive regulation of cardiac muscle cell proliferation	22	0.101721	0.91279	constrained	0.571427	1.08813	constrained
GO:0031639	plasminogen activation	11	0.101771	0.912379	accelerated	0.355778	1.07878	accelerated
GO:0006333	chromatin assembly or disassembly	6	0.101786	0.91165	constrained	0.260611	1.05047	constrained
GO:0044325	ion channel binding	112	0.101869	0.911528	constrained	0.651037	1.076	accelerated
GO:0016255	attachment of GPI anchor to protein	6	0.101894	0.910898	accelerated	0.539453	1.09118	constrained
GO:0043023	ribosomal large subunit binding	12	0.102051	0.911435	constrained	0.663794	1.07484	accelerated
GO:1900745	positive regulation of p38MAPK cascade	25	0.102225	0.91213	constrained	0.91152	1.04085	constrained
GO:0004722	protein serine/threonine phosphatase activity	47	0.102302	0.911963	constrained	0.645725	1.07743	constrained
GO:0051754	meiotic sister chromatid cohesion	4	0.102476	0.912655	constrained
GO:0032587	ruffle membrane	91	0.102722	0.913981	accelerated	0.139247	1.00326	accelerated
GO:0048017	inositol lipid-mediated signaling	3	0.102914	0.914835	accelerated	0.0400979	0.760327	accelerated
GO:0003365	establishment of cell polarity involved in ameboidal cell migration	3	0.102921	0.914043	accelerated	0.126989	0.998119	constrained
GO:0098969	neurotransmitter receptor transport to postsynaptic membrane	3	0.10294	0.913349	accelerated	0.144287	0.999825	accelerated
GO:0010827	regulation of glucose transmembrane transport	8	0.103174	0.914575	constrained	0.436255	1.09575	constrained
GO:0060831	smoothened signaling pathway involved in dorsal/ventral neural tube patterning	6	0.103192	0.913874	constrained	0.785853	1.06836	accelerated
GO:0007172	signal complex assembly	8	0.10346	0.915397	accelerated	0.546878	1.08707	accelerated
GO:0032184	SUMO polymer binding	5	0.103567	0.915483	constrained	0.841111	1.06028	constrained
GO:1902416	positive regulation of mRNA binding	5	0.103595	0.914877	constrained	0.199831	1.02739	constrained
GO:0019076	viral release from host cell	5	0.103807	0.915903	accelerated	0.137195	1.00149	accelerated
GO:1903413	cellular response to bile acid	3	0.103819	0.915152	accelerated	0.389603	1.08885	accelerated
GO:0060486	Clara cell differentiation	4	0.103877	0.914811	accelerated	0.556178	1.08766	accelerated
GO:0034695	response to prostaglandin E	8	0.103933	0.914454	constrained	0.754258	1.06857	constrained
GO:0005353	fructose transmembrane transporter activity	5	0.104358	0.917345	constrained	0.0302598	0.697233	constrained
GO:0048025	negative regulation of mRNA splicing	16	0.104635	0.918925	constrained
GO:0065002	intracellular protein transmembrane transport	4	0.104707	0.918709	accelerated	0.0834086	0.925845	accelerated
GO:0042584	chromaffin granule membrane	6	0.104831	0.918948	accelerated	0.0515221	0.793373	accelerated
GO:0070087	chromo shadow domain binding	6	0.104886	0.918581	constrained	0.0981767	0.949915	constrained
GO:2000253	positive regulation of feeding behavior	5	0.105011	0.918819	accelerated	0.0080784	0.430118	accelerated
GO:0060830	ciliary receptor clustering involved in smoothened signaling pathway	3	0.105065	0.918446	constrained	0.993527	1.00591	accelerated
GO:0005726	perichromatin fibrils	4	0.105124	0.918119	constrained	0.663293	1.07477	constrained
GO:0097441	basal dendrite	7	0.105297	0.918782	constrained	0.527357	1.09588	accelerated
GO:1904059	regulation of locomotor rhythm	3	0.105386	0.918709	constrained	0.414206	1.09587	accelerated
GO:0031391	Elg1 RFC-like complex	3	0.105473	0.918624	constrained	0.149568	1.00251	constrained
GO:0030951	establishment or maintenance of microtubule cytoskeleton polarity	4	0.105606	0.918936	accelerated	0.0148886	0.570367	accelerated
GO:0070063	RNA polymerase binding	15	0.105907	0.920714	constrained	0.103502	0.962882	accelerated
GO:0042622	photoreceptor outer segment membrane	13	0.105914	0.919924	accelerated	0.512322	1.09407	accelerated
GO:0048842	positive regulation of axon extension involved in axon guidance	7	0.105984	0.919692	constrained	0.624465	1.08159	constrained
GO:0005847	mRNA cleavage and polyadenylation specificity factor complex	12	0.106005	0.919029	constrained	0.849037	1.056	constrained
GO:0086014	atrial cardiac muscle cell action potential	8	0.106167	0.919601	constrained	0.265296	1.05136	accelerated
GO:0060947	cardiac vascular smooth muscle cell differentiation	3	0.106189	0.918951	constrained	0.717187	1.07299	accelerated
GO:0008535	respiratory chain complex IV assembly	5	0.106313	0.919176	constrained	0.0258798	0.653864	constrained
GO:0030552	cAMP binding	23	0.106527	0.920189	accelerated	0.252945	1.04185	accelerated
GO:0044545	NSL complex	5	0.106582	0.919828	constrained	0.6472	1.07684	constrained
GO:0046321	positive regulation of fatty acid oxidation	5	0.106622	0.919339	constrained	0.0490614	0.789001	accelerated
GO:0001553	luteinization	6	0.106638	0.91864	constrained	0.816078	1.0649	constrained
GO:0032050	clathrin heavy chain binding	8	0.106675	0.918122	constrained	0.0805021	0.909654	constrained
GO:1990247	N6-methyladenosine-containing RNA binding	7	0.106692	0.917437	constrained	0.291996	1.06041	accelerated
GO:0021854	hypothalamus development	12	0.10675	0.917099	constrained	0.733613	1.07137	constrained
GO:1901895	negative regulation of calcium-transporting ATPase activity	3	0.106775	0.916485	constrained	0.213287	1.03609	constrained
GO:0015879	carnitine transport	4	0.106877	0.916528	constrained	0.0572078	0.811937	constrained
GO:0000987	proximal promoter sequence-specific DNA binding	30	0.106916	0.916038	constrained	0.599028	1.08146	constrained
GO:2000009	negative regulation of protein localization to cell surface	11	0.106987	0.915817	constrained	0.731021	1.07107	constrained
GO:0033588	Elongator holoenzyme complex	7	0.107243	0.917178	constrained	0.0472037	0.780435	constrained
GO:0048385	regulation of retinoic acid receptor signaling pathway	4	0.107245	0.916373	constrained	0.508406	1.09664	constrained
GO:0008173	RNA methyltransferase activity	6	0.107283	0.915869	constrained	0.32242	1.08208	constrained
GO:0015562	efflux transmembrane transporter activity	9	0.107618	0.917905	constrained	0.775481	1.06813	constrained
GO:0021885	forebrain cell migration	3	0.107646	0.917313	constrained
GO:0101021	estrogen 2-hydroxylase activity	4	0.107731	0.917213	accelerated	0.29691	1.0631	accelerated
GO:0008540	proteasome regulatory particle	7	0.107836	0.917282	constrained
GO:0005779	integral component of peroxisomal membrane	15	0.10801	0.917941	constrained	0.251259	1.04311	accelerated
GO:0005131	growth hormone receptor binding	9	0.108136	0.918191	constrained	0.0397012	0.755847	constrained
GO:0071287	cellular response to manganese ion	9	0.108519	0.920615	constrained	0.175923	1.02087	accelerated
GO:0008207	C21-steroid hormone metabolic process	4	0.108731	0.921588	constrained	0.154241	1.00872	constrained
GO:0002933	lipid hydroxylation	7	0.108838	0.921672	accelerated	0.22923	1.03312	accelerated
GO:0007258	JUN phosphorylation	4	0.108886	0.92125	constrained	0.608718	1.08135	accelerated
GO:0005788	endoplasmic reticulum lumen	292	0.108933	0.920828	constrained	0.71598	1.0734	constrained
GO:0005540	hyaluronic acid binding	21	0.108937	0.920042	constrained	0.0081621	0.429719	constrained
GO:0098761	cellular response to interleukin-7	11	0.109082	0.920448	accelerated	0.23934	1.04423	accelerated
GO:0072107	positive regulation of ureteric bud formation	4	0.109196	0.920585	accelerated	0.127259	0.996918	constrained
GO:0051402	neuron apoptotic process	38	0.109206	0.919855	accelerated	0.634194	1.07921	accelerated
GO:1904659	glucose transmembrane transport	24	0.109235	0.919284	accelerated	0.0693965	0.860517	accelerated
GO:0002237	response to molecule of bacterial origin	8	0.109282	0.918859	constrained	0.673656	1.07493	constrained
GO:2000381	negative regulation of mesoderm development	3	0.109326	0.91842	accelerated	0.176155	1.01971	constrained
GO:0098989	NMDA selective glutamate receptor signaling pathway	3	0.109573	0.919675	accelerated	0.338184	1.07999	accelerated
GO:0048407	platelet-derived growth factor binding	11	0.109702	0.919943	accelerated	0.480986	1.0994	accelerated
GO:0060080	inhibitory postsynaptic potential	10	0.109751	0.919538	accelerated	0.587901	1.08316	constrained
GO:0004725	protein tyrosine phosphatase activity	96	0.109804	0.919169	constrained	0.129561	0.993478	constrained
GO:0006306	DNA methylation	22	0.109975	0.919793	constrained	0.185418	1.02486	constrained
GO:0030488	tRNA methylation	31	0.110061	0.9197	constrained	0.0639333	0.848602	constrained
GO:0001922	B-1 B cell homeostasis	3	0.110219	0.920211	constrained	0.189798	1.02385	constrained
GO:1901030	positive regulation of mitochondrial outer membrane permeabilization involved in apoptotic signaling pathway	10	0.110455	0.921362	constrained	0.191906	1.02699	accelerated
GO:0006068	ethanol catabolic process	11	0.110478	0.920746	accelerated	0.536714	1.09197	accelerated
GO:2000008	regulation of protein localization to cell surface	8	0.110521	0.920293	constrained	0.607176	1.0829	constrained
GO:0050510	N-acetylgalactosaminyl-proteoglycan 3-beta-glucuronosyltransferase activity	4	0.110632	0.920411	accelerated	0.251794	1.04212	accelerated
GO:0046965	retinoid X receptor binding	18	0.110815	0.921128	constrained	0.335443	1.07965	constrained
GO:0050680	negative regulation of epithelial cell proliferation	55	0.110854	0.920644	constrained	0.923231	1.03788	constrained
GO:0050733	RS domain binding	5	0.110972	0.920812	constrained	0.664804	1.07445	constrained
GO:0030431	sleep	12	0.110973	0.920018	constrained	0.843725	1.05876	accelerated
GO:0071482	cellular response to light stimulus	14	0.111388	0.922651	accelerated	0.500403	1.09848	accelerated
GO:0016185	synaptic vesicle budding from presynaptic endocytic zone membrane	7	0.11155	0.923185	constrained	0.344945	1.07927	accelerated
GO:0032133	chromosome passenger complex	5	0.111557	0.922441	constrained	0.0405847	0.763414	constrained
GO:0070977	bone maturation	3	0.111655	0.922444	constrained	0.130789	0.991594	constrained
GO:0097503	sialylation	18	0.111722	0.922194	accelerated	0.208399	1.04023	accelerated
GO:0030091	protein repair	5	0.111776	0.921837	accelerated	0.867209	1.05371	accelerated
GO:0070934	CRD-mediated mRNA stabilization	5	0.112192	0.924459	constrained	0.945887	1.03064	constrained
GO:0030277	maintenance of gastrointestinal epithelium	15	0.112367	0.9251	accelerated	0.0312274	0.702356	accelerated
GO:0098693	regulation of synaptic vesicle cycle	8	0.11238	0.924404	accelerated	0.581656	1.08631	accelerated
GO:0006384	transcription initiation from RNA polymerase III promoter	6	0.112387	0.923656	constrained	0.0597336	0.826622	constrained
GO:0018858	benzoate-CoA ligase activity	3	0.112509	0.923864	constrained	0.877929	1.04915	constrained
GO:0016410	N-acyltransferase activity	6	0.112617	0.923947	accelerated	0.132142	0.990696	accelerated
GO:0098835	presynaptic endocytic zone membrane	5	0.112621	0.923185	constrained	0.371823	1.08451	accelerated
GO:0003211	cardiac ventricle formation	4	0.112695	0.922993	constrained	0.4894	1.10127	constrained
GO:0006766	vitamin metabolic process	7	0.112846	0.923424	constrained	0.858031	1.05494	accelerated
GO:0051294	establishment of spindle orientation	6	0.112899	0.923065	accelerated	0.462627	1.09763	accelerated
GO:0017108	5'-flap endonuclease activity	8	0.112931	0.922532	constrained	0.047791	0.780559	constrained
GO:0007501	mesodermal cell fate specification	5	0.113018	0.922442	constrained	0.790456	1.06677	constrained
GO:0010430	fatty acid omega-oxidation	4	0.113041	0.921835	accelerated	0.0416586	0.774341	accelerated
GO:1903902	positive regulation of viral life cycle	4	0.113239	0.922661	constrained	0.267069	1.05088	accelerated
GO:0050891	multicellular organismal water homeostasis	8	0.113346	0.922741	accelerated	0.153206	1.00544	accelerated
GO:0090240	positive regulation of histone H4 acetylation	4	0.113374	0.922177	accelerated	0.0661945	0.855716	accelerated
GO:0061002	negative regulation of dendritic spine morphogenesis	7	0.113494	0.922361	accelerated	0.273748	1.05041	accelerated
GO:0042721	TIM22 mitochondrial import inner membrane insertion complex	4	0.113624	0.922623	accelerated	0.295647	1.06383	constrained
GO:0060748	tertiary branching involved in mammary gland duct morphogenesis	3	0.113636	0.921926	constrained	0.658291	1.0761	constrained
GO:1905146	lysosomal protein catabolic process	3	0.113982	0.923945	constrained	0.0365008	0.746168	constrained
GO:1990429	peroxisomal importomer complex	3	0.114109	0.924189	accelerated	0.244987	1.04422	accelerated
GO:0043084	penile erection	3	0.114304	0.924974	constrained	0.465391	1.09756	accelerated
GO:0031528	microvillus membrane	22	0.11452	0.925928	constrained	0.0768831	0.906816	constrained
GO:0071986	Ragulator complex	4	0.114536	0.92527	accelerated	0.913785	1.04067	accelerated
GO:0010872	regulation of cholesterol esterification	3	0.114867	0.927153	accelerated	0.927707	1.03734	constrained
GO:0031442	positive regulation of mRNA 3'-end processing	6	0.114898	0.926613	constrained	0.461645	1.09862	constrained
GO:0003779	actin binding	254	0.115	0.926646	accelerated	0.0281176	0.67425	accelerated
GO:0001937	negative regulation of endothelial cell proliferation	28	0.115006	0.925907	constrained	0.255175	1.046	accelerated
GO:0015986	ATP synthesis coupled proton transport	9	0.115046	0.925446	accelerated	0.88913	1.04753	accelerated
GO:1990166	protein localization to site of double-strand break	3	0.115379	0.927335	constrained	0.25843	1.04931	constrained
GO:0090305	nucleic acid phosphodiester bond hydrolysis	64	0.115622	0.928507	constrained	0.0500124	0.792129	constrained
GO:0047184	1-acylglycerophosphocholine O-acyltransferase activity	5	0.115739	0.928658	accelerated	0.573634	1.08771	accelerated
GO:0007610	behavior	3	0.115759	0.928027	accelerated	0.315348	1.07871	accelerated
GO:0047496	vesicle transport along microtubule	14	0.116047	0.929551	constrained	0.563237	1.0897	accelerated
GO:0031262	Ndc80 complex	4	0.116092	0.92913	constrained	0.111653	0.970682	constrained
GO:1904823	purine nucleobase transmembrane transport	3	0.11618	0.929051	accelerated	0.0654226	0.853937	accelerated
GO:0018108	peptidyl-tyrosine phosphorylation	126	0.116186	0.92831	constrained	0.0282728	0.672836	constrained
GO:0046716	muscle cell cellular homeostasis	20	0.116234	0.92791	accelerated	0.0195258	0.609308	accelerated
GO:0070528	protein kinase C signaling	15	0.116239	0.927169	accelerated	0.303864	1.06613	accelerated
GO:0071499	cellular response to laminar fluid shear stress	6	0.116346	0.927247	constrained	0.101406	0.961419	constrained
GO:0010971	positive regulation of G2/M transition of mitotic cell cycle	26	0.116437	0.927189	constrained	0.171217	1.01609	constrained
GO:0043620	regulation of DNA-templated transcription in response to stress	6	0.116639	0.928019	constrained	0.250538	1.04472	accelerated
GO:0014732	skeletal muscle atrophy	8	0.116763	0.928229	accelerated	0.000258	0.056544	accelerated
GO:0097157	pre-mRNA intronic binding	8	0.116804	0.927777	constrained	0.283027	1.05508	constrained
GO:0030884	exogenous lipid antigen binding	5	0.116821	0.927136	accelerated	0.718103	1.073	accelerated
GO:0003181	atrioventricular valve morphogenesis	13	0.116934	0.92725	constrained	0.57719	1.08528	constrained
GO:0032640	tumor necrosis factor production	4	0.117112	0.927891	constrained	0.167103	1.01077	constrained
GO:0031937	positive regulation of chromatin silencing	3	0.117156	0.927461	constrained	0.111039	0.96982	constrained
GO:0042799	histone methyltransferase activity (H4-K20 specific)	5	0.117196	0.927004	constrained	0.0110514	0.493594	constrained
GO:0008757	S-adenosylmethionine-dependent methyltransferase activity	10	0.117224	0.926451	constrained	0.538237	1.09106	constrained
GO:0034622	cellular protein-containing complex assembly	20	0.117328	0.926501	accelerated	0.141304	0.999736	accelerated
GO:0032925	regulation of activin receptor signaling pathway	4	0.117503	0.927111	constrained	0.638566	1.07963	constrained
GO:0001134	transcription regulator recruiting activity	3	0.117553	0.926729	constrained	0.870915	1.05238	accelerated
GO:0038028	insulin receptor signaling pathway via phosphatidylinositol 3-kinase	4	0.117578	0.926162	constrained	0.0408706	0.765735	constrained
GO:0046890	regulation of lipid biosynthetic process	5	0.117686	0.926242	constrained	0.253095	1.04156	constrained
GO:0060993	kidney morphogenesis	8	0.117801	0.926377	constrained	0.212106	1.03677	constrained
GO:0035720	intraciliary anterograde transport	4	0.117856	0.926037	constrained	0.857201	1.05502	constrained
GO:0021637	trigeminal nerve structural organization	5	0.11817	0.927738	constrained	0.849423	1.05592	accelerated
GO:0097381	photoreceptor disc membrane	22	0.118283	0.927857	accelerated	0.573445	1.08801	accelerated
GO:0045086	positive regulation of interleukin-2 biosynthetic process	14	0.118403	0.92803	accelerated	0.212009	1.03683	constrained
GO:0098686	hippocampal mossy fiber to CA3 synapse	33	0.118444	0.927581	accelerated	0.550921	1.08753	accelerated
GO:2000048	negative regulation of cell-cell adhesion mediated by cadherin	7	0.118525	0.927452	accelerated	0.833882	1.06225	constrained
GO:0052723	inositol hexakisphosphate 1-kinase activity	4	0.118539	0.926796	constrained	0.725491	1.07231	constrained
GO:0000288	nuclear-transcribed mRNA catabolic process	6	0.118658	0.926961	constrained
GO:0033189	response to vitamin A	19	0.118668	0.926276	accelerated	0.250308	1.04607	accelerated
GO:0032183	SUMO binding	11	0.118724	0.925948	constrained	0.78068	1.06826	constrained
GO:0070330	aromatase activity	24	0.118779	0.925613	accelerated	0.0332058	0.722705	accelerated
GO:0001890	placenta development	34	0.119005	0.926613	constrained	0.512362	1.09391	constrained
GO:0048597	post-embryonic camera-type eye morphogenesis	3	0.11901	0.925893	constrained	0.469198	1.09966	constrained
GO:0004596	peptide alpha-N-acetyltransferase activity	10	0.119033	0.925314	constrained	0.544526	1.08836	constrained
GO:0022604	regulation of cell morphogenesis	27	0.11905	0.924688	constrained	0.518256	1.09434	accelerated
GO:1904813	ficolin-1-rich granule lumen	108	0.119195	0.925056	accelerated	0.526633	1.09679	accelerated
GO:0035339	SPOTS complex	3	0.119437	0.926174	constrained
GO:0017145	stem cell division	3	0.119448	0.925502	constrained	0.819465	1.06402	constrained
GO:0098912	membrane depolarization during atrial cardiac muscle cell action potential	3	0.119793	0.927416	accelerated	0.0205704	0.611531	accelerated
GO:0042771	intrinsic apoptotic signaling pathway in response to DNA damage by p53 class mediator	28	0.119874	0.927285	constrained	0.187874	1.02639	constrained
GO:0005771	multivesicular body	27	0.120015	0.92762	accelerated	0.138783	1.00375	accelerated
GO:0006670	sphingosine metabolic process	5	0.120035	0.927019	constrained	0.220493	1.03792	constrained
GO:1903779	regulation of cardiac conduction	50	0.120084	0.926646	constrained	0.267996	1.04971	accelerated
GO:0043406	positive regulation of MAP kinase activity	57	0.120109	0.926084	constrained	0.127693	0.99783	constrained
GO:0036315	cellular response to sterol	3	0.120237	0.926313	accelerated	0.428154	1.09734	constrained
GO:0005372	water transmembrane transporter activity	5	0.120373	0.926607	constrained	0.789809	1.06712	constrained
GO:0043567	regulation of insulin-like growth factor receptor signaling pathway	8	0.120629	0.927824	constrained	0.423502	1.09315	constrained
GO:0000793	condensed chromosome	25	0.120648	0.92722	constrained	0.0157637	0.575803	constrained
GO:0009301	snRNA transcription	5	0.120671	0.926641	constrained	0.33443	1.08082	constrained
GO:0044798	nuclear transcription factor complex	21	0.121149	0.929559	constrained	0.841276	1.05963	constrained
GO:0060749	mammary gland alveolus development	15	0.121205	0.929234	constrained	0.738912	1.07147	constrained
GO:0014827	intestine smooth muscle contraction	4	0.121385	0.929864	accelerated	0.001963	0.231241	accelerated
GO:0098981	cholinergic synapse	10	0.121421	0.92939	accelerated	0.102722	0.964198	accelerated
GO:0036038	MKS complex	13	0.121552	0.929645	constrained	0.131528	0.990827	constrained
GO:0031644	regulation of neurological system process	3	0.121559	0.928947	constrained	0.561851	1.08926	constrained
GO:0045576	mast cell activation	7	0.121619	0.928654	accelerated	0.473007	1.10065	accelerated
GO:0033503	HULC complex	3	0.121928	0.930264	constrained	0.0877271	0.924765	constrained
GO:0005589	collagen type VI trimer	3	0.122091	0.930757	accelerated	0.110391	0.967746	accelerated
GO:0000126	transcription factor TFIIIB complex	4	0.122271	0.93138	constrained	0.0762159	0.902335	constrained
GO:0035032	phosphatidylinositol 3-kinase complex	4	0.122279	0.930698	constrained
GO:0035197	siRNA binding	10	0.122398	0.930855	constrained	0.749223	1.0698	constrained
GO:0045793	positive regulation of cell size	9	0.122609	0.931713	constrained	0.576581	1.08609	constrained
GO:0007141	male meiosis I	23	0.122938	0.933458	constrained	0.26777	1.05057	constrained
GO:0018401	peptidyl-proline hydroxylation to 4-hydroxy-L-proline	8	0.123061	0.933647	constrained	0.506727	1.09754	constrained
GO:0055056	D-glucose transmembrane transporter activity	3	0.123141	0.933509	accelerated	0.0363823	0.746986	accelerated
GO:0003341	cilium movement	35	0.123154	0.93286	constrained	0.0582036	0.819896	constrained
GO:0072378	blood coagulation	5	0.123314	0.933322	accelerated
GO:0001875	lipopolysaccharide receptor activity	5	0.123361	0.932935	constrained	0.0084654	0.428914	constrained
GO:1905502	acetyl-CoA binding	4	0.123369	0.932249	constrained	0.920691	1.03799	constrained
GO:0006942	regulation of striated muscle contraction	7	0.123413	0.931842	accelerated	0.0941776	0.945186	accelerated
GO:0047238	glucuronosyl-N-acetylgalactosaminyl-proteoglycan 4-beta-N-acetylgalactosaminyltransferase activity	4	0.123506	0.931799	accelerated	0.728744	1.07073	accelerated
GO:0004972	NMDA glutamate receptor activity	7	0.123522	0.931182	accelerated	0.0601393	0.82617	accelerated
GO:0043653	mitochondrial fragmentation involved in apoptotic process	9	0.123776	0.932355	constrained	0.716659	1.07305	constrained
GO:2000669	negative regulation of dendritic cell apoptotic process	7	0.123944	0.932879	constrained	0.418882	1.0938	constrained
GO:0006108	malate metabolic process	7	0.124164	0.933791	accelerated	0.447969	1.09796	constrained
GO:0070901	mitochondrial tRNA methylation	5	0.124291	0.934004	constrained	0.0022441	0.251767	constrained
GO:0009812	flavonoid metabolic process	6	0.12435	0.93371	accelerated	0.650387	1.07625	accelerated
GO:0042058	regulation of epidermal growth factor receptor signaling pathway	10	0.124464	0.933824	constrained	0.0282307	0.675244	constrained
GO:0008366	axon ensheathment	5	0.124617	0.934236	accelerated	0.300663	1.06361	constrained
GO:1900004	negative regulation of serine-type endopeptidase activity	7	0.124684	0.934	accelerated	0.129533	0.994883	accelerated
GO:0005313	L-glutamate transmembrane transporter activity	12	0.124993	0.935575	accelerated	0.318213	1.07795	accelerated
GO:0032489	regulation of Cdc42 protein signal transduction	7	0.125007	0.934936	constrained	0.77449	1.06879	constrained
GO:0048873	homeostasis of number of cells within a tissue	26	0.125061	0.934601	constrained	0.286465	1.05579	constrained
GO:0035253	ciliary rootlet	11	0.125298	0.935639	accelerated	0.410461	1.09487	accelerated
GO:1901796	regulation of signal transduction by p53 class mediator	121	0.125391	0.935594	constrained	0.29214	1.06053	constrained
GO:0005787	signal peptidase complex	4	0.125468	0.935433	constrained	0.346548	1.07927	constrained
GO:0002282	microglial cell activation involved in immune response	4	0.125521	0.935092	constrained	0.353086	1.07895	constrained
GO:0099583	neurotransmitter receptor activity involved in regulation of postsynaptic cytosolic calcium ion concentration	3	0.125789	0.936352	constrained	0.552408	1.08842	accelerated
GO:0008429	phosphatidylethanolamine binding	11	0.125855	0.936111	accelerated	0.081578	0.913054	accelerated
GO:1990769	proximal neuron projection	4	0.126195	0.937904	constrained	0.288119	1.05692	constrained
GO:2001237	negative regulation of extrinsic apoptotic signaling pathway	35	0.126315	0.938056	accelerated	0.670263	1.07589	accelerated
GO:0031083	BLOC-1 complex	14	0.126336	0.93748	constrained	0.395816	1.09165	constrained
GO:0015459	potassium channel regulator activity	37	0.126363	0.936945	constrained	0.503186	1.09744	accelerated
GO:0060306	regulation of membrane repolarization	9	0.126405	0.936527	constrained	0.452716	1.09704	constrained
GO:0051567	histone H3-K9 methylation	10	0.126429	0.935969	constrained	0.419428	1.09311	constrained
GO:0036010	protein localization to endosome	8	0.126502	0.935781	constrained	0.441289	1.09699	constrained
GO:0043584	nose development	4	0.126512	0.935125	constrained	0.688166	1.07639	constrained
GO:0008156	negative regulation of DNA replication	18	0.126525	0.934489	constrained	0.0747776	0.893161	constrained
GO:0051150	regulation of smooth muscle cell differentiation	5	0.126859	0.936227	accelerated	0.124263	0.992423	accelerated
GO:0030663	COPI-coated vesicle membrane	3	0.126948	0.936155	constrained	0.490212	1.10178	constrained
GO:0032237	activation of store-operated calcium channel activity	5	0.126956	0.935488	accelerated	0.501743	1.09836	accelerated
GO:0008209	androgen metabolic process	15	0.127024	0.935262	constrained	0.25604	1.04637	accelerated
GO:0051272	positive regulation of cellular component movement	8	0.127044	0.93468	constrained	0.906177	1.04182	accelerated
GO:0072673	lamellipodium morphogenesis	5	0.127093	0.934315	accelerated	0.0120456	0.506776	accelerated
GO:0001763	morphogenesis of a branching structure	10	0.127274	0.934921	accelerated	0.377992	1.08241	constrained
GO:0045786	negative regulation of cell cycle	37	0.12736	0.934831	constrained	0.501992	1.09814	constrained
GO:0033280	response to vitamin D	15	0.127455	0.934804	constrained	0.591315	1.08289	constrained
GO:0030666	endocytic vesicle membrane	62	0.127469	0.934184	constrained	0.888458	1.04791	constrained
GO:0033673	negative regulation of kinase activity	11	0.127777	0.935717	constrained	0.869562	1.05331	constrained
GO:0061575	cyclin-dependent protein serine/threonine kinase activator activity	7	0.127858	0.935587	constrained	0.419954	1.09297	accelerated
GO:0010575	positive regulation of vascular endothelial growth factor production	25	0.127991	0.935836	constrained	0.525748	1.0964	constrained
GO:0019346	transsulfuration	4	0.128335	0.937629	constrained	0.539139	1.09125	constrained
GO:0047372	acylglycerol lipase activity	8	0.128361	0.937092	accelerated	0.0925789	0.943204	accelerated
GO:0097623	potassium ion export across plasma membrane	12	0.128381	0.93652	constrained	0.140707	0.999262	accelerated
GO:0098793	presynapse	86	0.128547	0.937012	accelerated	0.814701	1.06576	accelerated
GO:0045599	negative regulation of fat cell differentiation	45	0.128629	0.936886	constrained	0.419269	1.0933	constrained
GO:0045178	basal part of cell	14	0.128629	0.936169	accelerated	0.0642716	0.848313	constrained
GO:1902412	regulation of mitotic cytokinesis	4	0.128638	0.93551	constrained	0.203715	1.03327	constrained
GO:2000363	positive regulation of prostaglandin-E synthase activity	3	0.128687	0.93515	accelerated	0.749612	1.06938	accelerated
GO:0008064	regulation of actin polymerization or depolymerization	5	0.128758	0.934952	constrained	0.794521	1.0666	constrained
GO:0050145	nucleoside monophosphate kinase activity	4	0.12876	0.93425	constrained	0.0115093	0.502146	constrained
GO:0006211	5-methylcytosine catabolic process	3	0.128795	0.933787	constrained	0.0306875	0.696865	constrained
GO:0006096	glycolytic process	31	0.128839	0.933395	accelerated	0.0156446	0.578175	accelerated
GO:1900244	positive regulation of synaptic vesicle endocytosis	7	0.128852	0.932777	constrained	0.285338	1.05535	accelerated
GO:0051279	regulation of release of sequestered calcium ion into cytosol	12	0.128946	0.932741	accelerated	0.0938619	0.944028	accelerated
GO:0004865	protein serine/threonine phosphatase inhibitor activity	11	0.12905	0.932785	constrained	0.26683	1.05082	accelerated
GO:0055119	relaxation of cardiac muscle	10	0.129143	0.932745	constrained	0.378144	1.08251	accelerated
GO:0060005	vestibular reflex	3	0.129186	0.932341	accelerated	0.0502059	0.789884	constrained
GO:0030478	actin cap	3	0.129394	0.933137	accelerated	0.0908167	0.937411	accelerated
GO:1904753	negative regulation of vascular associated smooth muscle cell migration	5	0.129395	0.93243	accelerated	0.403707	1.09169	constrained
GO:0150078	positive regulation of neuroinflammatory response	7	0.129424	0.931929	constrained	0.0039601	0.330265	constrained
GO:0035064	methylated histone binding	53	0.129436	0.931309	constrained	0.490368	1.1016	constrained
GO:0051306	mitotic sister chromatid separation	3	0.129725	0.932684	constrained	0.343719	1.07794	constrained
GO:0005871	kinesin complex	48	0.129857	0.932925	constrained	0.176866	1.01882	constrained
GO:0008094	DNA-dependent ATPase activity	41	0.130348	0.935739	constrained	0.252628	1.04145	constrained
GO:0097542	ciliary tip	43	0.130398	0.93539	constrained	0.901616	1.04294	accelerated
GO:1990910	response to hypobaric hypoxia	4	0.130725	0.937027	constrained	0.82359	1.06308	accelerated
GO:1905563	negative regulation of vascular endothelial cell proliferation	3	0.130757	0.936549	constrained	0.278773	1.05212	constrained
GO:0016941	natriuretic peptide receptor activity	6	0.131033	0.937816	constrained	0.837242	1.06051	accelerated
GO:1900027	regulation of ruffle assembly	8	0.131129	0.937796	constrained	0.333024	1.07998	constrained
GO:0000400	four-way junction DNA binding	15	0.131136	0.937139	constrained	0.0346739	0.732661	constrained
GO:0034184	positive regulation of maintenance of mitotic sister chromatid cohesion	5	0.131181	0.936752	constrained	0.592151	1.08295	constrained
GO:0010960	magnesium ion homeostasis	6	0.131193	0.936132	constrained	0.177298	1.01944	constrained
GO:0000940	condensed chromosome outer kinetochore	8	0.131308	0.936247	constrained	0.0402147	0.759486	constrained
GO:0034191	apolipoprotein A-I receptor binding	3	0.131576	0.937457	accelerated	0.192812	1.02775	constrained
GO:0042631	cellular response to water deprivation	3	0.131724	0.937806	constrained	0.713183	1.07468	accelerated
GO:0060212	negative regulation of nuclear-transcribed mRNA poly(A) tail shortening	3	0.131769	0.937422	accelerated	0.900604	1.04331	accelerated
GO:0097194	execution phase of apoptosis	18	0.131813	0.937029	constrained	0.169797	1.01727	constrained
GO:1900037	regulation of cellular response to hypoxia	4	0.131999	0.937647	constrained	0.634642	1.07919	constrained
GO:0051131	chaperone-mediated protein complex assembly	16	0.132075	0.937482	constrained	0.645839	1.07705	constrained
GO:0006614	SRP-dependent cotranslational protein targeting to membrane	34	0.132137	0.937222	constrained	0.773182	1.06871	constrained
GO:0035022	positive regulation of Rac protein signal transduction	3	0.132147	0.93659	accelerated	0.328658	1.08221	constrained
GO:0070507	regulation of microtubule cytoskeleton organization	27	0.132148	0.935898	constrained	0.476398	1.10255	constrained
GO:0031017	exocrine pancreas development	7	0.132222	0.935723	constrained	0.196256	1.02694	constrained
GO:0001161	intronic transcription regulatory region sequence-specific DNA binding	3	0.132287	0.935483	accelerated	0.657176	1.07615	accelerated
GO:0097062	dendritic spine maintenance	10	0.132294	0.934841	constrained	0.0945422	0.946829	constrained
GO:0031143	pseudopodium	16	0.132642	0.936599	accelerated	0.0770769	0.907966	accelerated
GO:0045899	positive regulation of RNA polymerase II transcriptional preinitiation complex assembly	4	0.132741	0.936597	constrained	0.221428	1.03715	constrained
GO:0030239	myofibril assembly	12	0.132907	0.937076	accelerated	0.298179	1.0624	accelerated
GO:0019233	sensory perception of pain	48	0.132914	0.936425	constrained	0.151636	1.00493	accelerated
GO:0010033	response to organic substance	28	0.132917	0.935754	constrained	0.931649	1.03707	accelerated
GO:0043484	regulation of RNA splicing	26	0.132934	0.935174	constrained	0.183954	1.02337	accelerated
GO:1902512	positive regulation of apoptotic DNA fragmentation	5	0.133021	0.935094	constrained	0.0358124	0.74175	constrained
GO:0061626	pharyngeal arch artery morphogenesis	8	0.133132	0.935182	constrained	0.956863	1.02413	constrained
GO:0003899	DNA-directed 5'-3' RNA polymerase activity	22	0.133411	0.936446	constrained	0.368582	1.08175	constrained
GO:0034455	t-UTP complex	3	0.133415	0.935783	constrained	0.447571	1.09813	constrained
GO:0090190	positive regulation of branching involved in ureteric bud morphogenesis	18	0.133457	0.935383	constrained	0.627577	1.08162	constrained
GO:0031418	L-ascorbic acid binding	20	0.133586	0.935598	constrained	0.475619	1.10264	constrained
GO:0000733	DNA strand renaturation	8	0.133886	0.937007	constrained	0.235519	1.03959	constrained
GO:0003729	mRNA binding	126	0.133932	0.936636	constrained	0.996365	1.00436	constrained
GO:0042176	regulation of protein catabolic process	15	0.133955	0.936104	constrained	0.834608	1.06174	accelerated
GO:0045595	regulation of cell differentiation	25	0.13407	0.936218	accelerated	0.23541	1.04009	accelerated
GO:0061061	muscle structure development	10	0.134095	0.9357	accelerated	0.118009	0.983301	accelerated
GO:0038083	peptidyl-tyrosine autophosphorylation	31	0.134165	0.9355	constrained	0.0028703	0.287763	accelerated
GO:1903432	regulation of TORC1 signaling	5	0.134664	0.938295	constrained	0.495882	1.09777	constrained
GO:0001768	establishment of T cell polarity	6	0.134778	0.938396	accelerated	0.401766	1.09019	accelerated
GO:0035721	intraciliary retrograde transport	10	0.13481	0.937927	constrained	0.966048	1.01869	accelerated
GO:0031095	platelet dense tubular network membrane	9	0.134831	0.937384	accelerated	0.577093	1.08532	accelerated
GO:0097428	protein maturation by iron-sulfur cluster transfer	11	0.134844	0.936787	constrained	0.965618	1.01903	constrained
GO:0031297	replication fork processing	28	0.135214	0.938675	constrained	0.0949624	0.948014	constrained
GO:0097494	regulation of vesicle size	3	0.135445	0.939588	accelerated	0.587417	1.08397	accelerated
GO:0016267	O-glycan processing	3	0.135469	0.93907	constrained
GO:0033017	sarcoplasmic reticulum membrane	29	0.135604	0.939318	accelerated	0.0351506	0.737771	accelerated
GO:0098839	postsynaptic density membrane	31	0.135664	0.939042	accelerated	0.0177031	0.597971	accelerated
GO:1900194	negative regulation of oocyte maturation	3	0.135789	0.939223	constrained	0.41811	1.09513	constrained
GO:0061572	actin filament bundle organization	3	0.1363	0.942068	constrained	0.639558	1.07937	constrained
GO:0035116	embryonic hindlimb morphogenesis	26	0.136387	0.941988	constrained	0.960836	1.022	constrained
GO:0046777	protein autophosphorylation	167	0.136522	0.94223	constrained	0.258182	1.05011	constrained
GO:0048500	signal recognition particle	6	0.136634	0.942317	constrained	0.379435	1.08357	constrained
GO:0043297	apical junction assembly	6	0.136647	0.941721	accelerated	0.659093	1.07555	accelerated
GO:0014731	spectrin-associated cytoskeleton	8	0.136811	0.942166	accelerated	0.560786	1.08966	accelerated
GO:0032695	negative regulation of interleukin-12 production	12	0.136876	0.941931	constrained	0.638958	1.07932	accelerated
GO:0015319	sodium:inorganic phosphate symporter activity	3	0.13691	0.941478	constrained	0.735017	1.0711	accelerated
GO:0004693	cyclin-dependent protein serine/threonine kinase activity	28	0.136949	0.941066	constrained	0.84287	1.05909	constrained
GO:0010482	regulation of epidermal cell division	3	0.136974	0.940558	accelerated	0.085617	0.923175	accelerated
GO:1900242	regulation of synaptic vesicle endocytosis	7	0.137024	0.940218	constrained	0.571959	1.08848	accelerated
GO:0046320	regulation of fatty acid oxidation	3	0.137513	0.942888	accelerated	0.0167156	0.589992	accelerated
GO:0001759	organ induction	10	0.137573	0.942621	constrained	0.277785	1.05177	constrained
GO:0009952	anterior/posterior pattern specification	90	0.137679	0.94266	constrained	0.999938	0.999938	constrained
GO:0034645	cellular macromolecule biosynthetic process	3	0.137682	0.942001	accelerated	0.0127337	0.512831	accelerated
GO:0071870	cellular response to catecholamine stimulus	4	0.13771	0.941516	constrained	0.381489	1.08517	accelerated
GO:0061738	late endosomal microautophagy	3	0.137748	0.941095	accelerated	0.366276	1.0824	accelerated
GO:0019882	antigen processing and presentation	17	0.137827	0.940957	constrained	0.195097	1.02772	constrained
GO:0030195	negative regulation of blood coagulation	13	0.138026	0.941639	constrained	0.0839796	0.919191	constrained
GO:0070110	ciliary neurotrophic factor receptor complex	3	0.138155	0.941843	constrained	0.0299255	0.692919	constrained
GO:0006613	cotranslational protein targeting to membrane	7	0.138206	0.941507	constrained	0.279686	1.05262	accelerated
GO:0004096	catalase activity	4	0.138251	0.941138	accelerated	0.198398	1.02674	accelerated
GO:0001780	neutrophil homeostasis	5	0.138502	0.942169	accelerated	0.246368	1.04443	constrained
GO:0044773	mitotic DNA damage checkpoint	3	0.138531	0.941693	constrained	0.245961	1.04412	constrained
GO:0039706	co-receptor binding	13	0.138584	0.94138	constrained	0.63532	1.07917	constrained
GO:0047134	protein-disulfide reductase activity	3	0.138612	0.940897	accelerated	0.396425	1.09141	accelerated
GO:0032736	positive regulation of interleukin-13 production	7	0.138698	0.940803	constrained	0.0023398	0.250571	constrained
GO:0043235	receptor complex	201	0.138722	0.940294	constrained	0.0003826	0.0767154	constrained
GO:0042089	cytokine biosynthetic process	4	0.139024	0.941669	constrained	0.207874	1.03871	constrained
GO:0036297	interstrand cross-link repair	47	0.139049	0.941166	constrained	0.0500216	0.790946	constrained
GO:0048012	hepatocyte growth factor receptor signaling pathway	11	0.139084	0.940731	constrained	0.593948	1.08287	constrained
GO:0071204	histone pre-mRNA 3'end processing complex	5	0.13933	0.941722	constrained	0.883894	1.04844	constrained
GO:0042471	ear morphogenesis	4	0.139395	0.941486	constrained	0.811567	1.0667	constrained
GO:0050436	microfibril binding	3	0.139955	0.944597	constrained	0.412229	1.09587	accelerated
GO:0009913	epidermal cell differentiation	8	0.140049	0.944556	constrained	0.0613402	0.83657	accelerated
GO:0004721	phosphoprotein phosphatase activity	32	0.140148	0.944554	accelerated	0.477438	1.1009	constrained
GO:0001707	mesoderm formation	31	0.140354	0.945273	constrained	0.704604	1.07568	constrained
GO:0060155	platelet dense granule organization	8	0.140356	0.944615	accelerated	0.93186	1.03694	accelerated
GO:2000574	regulation of microtubule motor activity	4	0.14094	0.947868	constrained	0.62482	1.08122	constrained
GO:0055072	iron ion homeostasis	29	0.140991	0.947539	constrained	0.870794	1.0525	constrained
GO:0006564	L-serine biosynthetic process	7	0.14106	0.947329	constrained	0.770625	1.07036	constrained
GO:0047631	ADP-ribose diphosphatase activity	6	0.141192	0.947546	constrained	0.701734	1.07601	constrained
GO:0048812	neuron projection morphogenesis	57	0.141407	0.948318	constrained	0.367208	1.08143	accelerated
GO:0042092	type 2 immune response	5	0.141435	0.947833	accelerated	0.249654	1.04706	constrained
GO:0016423	tRNA (guanine) methyltransferase activity	3	0.141646	0.948579	constrained	0.860452	1.05447	constrained
GO:0097539	ciliary transition fiber	9	0.14201	0.950346	constrained	0.973765	1.01569	constrained
GO:0045842	positive regulation of mitotic metaphase/anaphase transition	7	0.142032	0.949822	constrained	0.219036	1.03572	constrained
GO:0001501	skeletal system development	126	0.142098	0.949591	constrained	0.874625	1.05	constrained
GO:0003177	pulmonary valve development	4	0.142231	0.94981	constrained	0.472062	1.10008	constrained
GO:0016045	detection of bacterium	8	0.142283	0.949488	accelerated	0.706467	1.07487	accelerated
GO:0006270	DNA replication initiation	28	0.142399	0.949593	constrained	0.633111	1.08048	constrained
GO:0035356	cellular triglyceride homeostasis	7	0.142479	0.949461	constrained	0.629521	1.08121	constrained
GO:0050951	sensory perception of temperature stimulus	3	0.142496	0.948903	accelerated	0.018829	0.607687	accelerated
GO:0033864	positive regulation of NAD(P)H oxidase activity	7	0.142754	0.949954	constrained	0.439202	1.09498	constrained
GO:1903373	positive regulation of endoplasmic reticulum tubular network organization	4	0.142829	0.949786	accelerated	0.285146	1.05713	accelerated
GO:0010571	positive regulation of nuclear cell cycle DNA replication	6	0.142848	0.949248	constrained	0.195913	1.02743	constrained
GO:0071494	cellular response to UV-C	6	0.142862	0.948673	constrained	0.0012542	0.173817	constrained
GO:0046847	filopodium assembly	16	0.142862	0.94801	constrained	0.316947	1.07909	constrained
GO:0051963	regulation of synapse assembly	8	0.142991	0.948203	accelerated	0.584207	1.08505	accelerated
GO:0030900	forebrain development	44	0.143032	0.947812	constrained	0.378838	1.08318	constrained
GO:0070847	core mediator complex	6	0.143286	0.948832	constrained	0.660821	1.07539	constrained
GO:0010560	positive regulation of glycoprotein biosynthetic process	3	0.143417	0.949037	constrained	0.849622	1.05575	constrained
GO:1903038	negative regulation of leukocyte cell-cell adhesion	6	0.143461	0.948665	constrained	0.077089	0.906975	constrained
GO:0050861	positive regulation of B cell receptor signaling pathway	8	0.143504	0.948287	accelerated	0.920978	1.03745	constrained
GO:0050994	regulation of lipid catabolic process	4	0.143525	0.947762	constrained	0.587535	1.08376	accelerated
GO:0035585	calcium-mediated signaling using extracellular calcium source	4	0.143633	0.947818	accelerated	0.947195	1.02957	accelerated
GO:0036310	annealing helicase activity	7	0.143807	0.948303	constrained	0.502269	1.09747	constrained
GO:0070192	chromosome organization involved in meiotic cell cycle	4	0.143845	0.947897	constrained	0.288358	1.05698	constrained
GO:0060218	hematopoietic stem cell differentiation	13	0.143932	0.947808	constrained	0.12874	0.996094	accelerated
GO:0032515	negative regulation of phosphoprotein phosphatase activity	46	0.143972	0.947415	constrained	0.0265251	0.657822	constrained
GO:0043201	response to leucine	4	0.144106	0.947641	accelerated	0.0434298	0.779586	accelerated
GO:0030855	epithelial cell differentiation	67	0.144195	0.947569	accelerated	0.181648	1.02691	accelerated
GO:0002328	pro-B cell differentiation	4	0.144338	0.94785	constrained	0.518927	1.09429	constrained
GO:0071774	response to fibroblast growth factor	7	0.144472	0.948075	constrained	0.242737	1.04312	constrained
GO:0004104	cholinesterase activity	3	0.144537	0.94784	constrained	0.253878	1.04341	constrained
GO:0035924	cellular response to vascular endothelial growth factor stimulus	28	0.144649	0.947918	constrained	0.212645	1.03779	constrained
GO:0004128	cytochrome-b5 reductase activity	7	0.144665	0.947368	accelerated
GO:0070536	protein K63-linked deubiquitination	28	0.144891	0.948196	constrained	0.994535	1.00563	constrained
GO:1902803	regulation of synaptic vesicle transport	3	0.14535	0.950545	constrained	0.561069	1.08909	constrained
GO:0031100	animal organ regeneration	43	0.145671	0.951986	constrained	0.11375	0.981668	constrained
GO:0001916	positive regulation of T cell mediated cytotoxicity	18	0.145697	0.951499	accelerated	0.218063	1.03632	constrained
GO:0097167	circadian regulation of translation	4	0.14572	0.950992	accelerated	0.450821	1.09725	accelerated
GO:0004559	alpha-mannosidase activity	7	0.145776	0.950706	constrained	0.0943233	0.945641	constrained
GO:0000187	activation of MAPK activity	114	0.145826	0.950374	constrained	0.408847	1.09304	constrained
GO:0008284	positive regulation of cell proliferation	434	0.145847	0.94986	constrained	0.904164	1.04269	constrained
GO:1900744	regulation of p38MAPK cascade	9	0.145964	0.94997	constrained	0.0511126	0.790944	constrained
GO:0070459	prolactin secretion	4	0.146498	0.952791	accelerated	0.103258	0.963469	accelerated
GO:0021847	ventricular zone neuroblast division	3	0.146597	0.952779	accelerated	0.475523	1.10269	accelerated
GO:0016176	superoxide-generating NADPH oxidase activator activity	8	0.146614	0.952236	constrained	0.236911	1.04183	constrained
GO:0004046	aminoacylase activity	5	0.146645	0.951786	accelerated	0.143392	1.00024	accelerated
GO:0004802	transketolase activity	3	0.146774	0.951971	accelerated	0.0040052	0.325388	accelerated
GO:0043486	histone exchange	9	0.147067	0.953222	constrained	0.857011	1.05533	constrained
GO:0009437	carnitine metabolic process	5	0.14736	0.954464	accelerated	0.859174	1.05483	accelerated
GO:0006172	ADP biosynthetic process	5	0.147365	0.953846	accelerated	0.428836	1.0964	accelerated
GO:0000776	kinetochore	77	0.147431	0.953623	constrained	0.0783503	0.905979	constrained
GO:0060068	vagina development	10	0.147582	0.953949	constrained	0.641658	1.07924	constrained
GO:0001961	positive regulation of cytokine-mediated signaling pathway	9	0.147607	0.953457	constrained	0.30301	1.06551	constrained
GO:0004383	guanylate cyclase activity	8	0.147618	0.95288	accelerated	0.781133	1.06826	accelerated
GO:0015630	microtubule cytoskeleton	135	0.147625	0.952277	constrained	0.0039289	0.333567	constrained
GO:0009314	response to radiation	27	0.147628	0.951648	constrained	0.0250426	0.650142	constrained
GO:0000381	regulation of alternative mRNA splicing	52	0.147632	0.951029	constrained
GO:2000138	positive regulation of cell proliferation involved in heart morphogenesis	3	0.147839	0.951715	accelerated	0.114453	0.978769	constrained
GO:0005777	peroxisome	107	0.148009	0.95216	accelerated	0.126123	0.99546	accelerated
GO:0001654	eye development	29	0.14811	0.952166	constrained	0.507549	1.09831	constrained
GO:0035195	gene silencing by miRNA	10	0.14823	0.952291	constrained	0.212689	1.03747	constrained
GO:1990049	retrograde neuronal dense core vesicle transport	5	0.148284	0.951991	accelerated	0.0627772	0.840358	accelerated
GO:0070989	oxidative demethylation	14	0.148314	0.951537	accelerated	0.0057829	0.381105	accelerated
GO:0032485	regulation of Ral protein signal transduction	3	0.148521	0.952225	constrained	0.274902	1.05013	accelerated
GO:0071385	cellular response to glucocorticoid stimulus	20	0.148524	0.951598	constrained	0.400967	1.09085	constrained
GO:0016328	lateral plasma membrane	54	0.148607	0.951485	accelerated	0.224509	1.0341	accelerated
GO:0070734	histone H3-K27 methylation	6	0.148617	0.95091	constrained	0.679609	1.07406	accelerated
GO:0048608	reproductive structure development	4	0.148635	0.950381	accelerated	0.854399	1.05501	accelerated
GO:2000058	regulation of ubiquitin-dependent protein catabolic process	3	0.148705	0.950188	constrained	0.0496106	0.79377	constrained
GO:0071900	regulation of protein serine/threonine kinase activity	3	0.148815	0.950249	constrained	0.0934417	0.944844	constrained
GO:0001162	RNA polymerase II intronic transcription regulatory region sequence-specific DNA binding	11	0.148914	0.950244	constrained	0.272286	1.04907	constrained
GO:0031493	nucleosomal histone binding	5	0.148956	0.949871	constrained	0.297988	1.06373	constrained
GO:0008210	estrogen metabolic process	20	0.149007	0.949556	accelerated	0.651886	1.07627	accelerated
GO:0061891	calcium ion sensor activity	4	0.149044	0.949154	constrained	0.689708	1.07684	constrained
GO:0044331	cell-cell adhesion mediated by cadherin	27	0.149135	0.949093	accelerated	0.13002	0.993762	accelerated
GO:0098684	photoreceptor ribbon synapse	6	0.14953	0.950973	accelerated	0.341636	1.07895	accelerated
GO:0014854	response to inactivity	3	0.149681	0.951293	accelerated	0.856054	1.05471	accelerated
GO:0035066	positive regulation of histone acetylation	17	0.149838	0.95165	constrained	0.241417	1.04411	accelerated
GO:0099507	ligand-gated ion channel activity involved in regulation of presynaptic membrane potential	3	0.149905	0.951437	accelerated	0.587017	1.08387	accelerated
GO:0043111	replication fork arrest	4	0.149913	0.950851	constrained	0.605541	1.08244	constrained
GO:0044406	adhesion of symbiont to host	4	0.149959	0.950507	constrained	0.183304	1.02398	constrained
GO:0036498	IRE1-mediated unfolded protein response	53	0.150054	0.950478	accelerated	0.505126	1.09634	accelerated
GO:0030473	nuclear migration along microtubule	3	0.150133	0.950342	constrained	0.160703	1.01032	constrained
GO:0000784	nuclear chromosome	98	0.150175	0.949973	constrained
GO:0004530	deoxyribonuclease I activity	5	0.150188	0.94942	accelerated	0.669487	1.07556	accelerated
GO:0045626	negative regulation of T-helper 1 cell differentiation	3	0.150285	0.949402	constrained	0.0063518	0.391238	constrained
GO:0001955	blood vessel maturation	8	0.150401	0.949498	constrained	0.139839	0.999879	constrained
GO:0095500	acetylcholine receptor signaling pathway	9	0.150418	0.948974	accelerated	0.285245	1.05625	accelerated
GO:0016560	protein import into peroxisome matrix	4	0.150488	0.948783	accelerated
GO:1901653	cellular response to peptide	14	0.150642	0.949127	constrained	0.693607	1.0758	constrained
GO:0022414	reproductive process	7	0.150647	0.948526	constrained	0.705002	1.07542	constrained
GO:0001556	oocyte maturation	18	0.150746	0.948521	constrained	0.464436	1.0975	constrained
GO:0045661	regulation of myoblast differentiation	6	0.150777	0.948083	accelerated	0.604474	1.08259	accelerated
GO:0051970	negative regulation of transmission of nerve impulse	5	0.150915	0.948323	accelerated	0.171277	1.0158	accelerated
GO:0030100	regulation of endocytosis	27	0.150967	0.948021	constrained	0.0176604	0.598675	constrained
GO:0007032	endosome organization	35	0.151007	0.947646	constrained	0.701175	1.07603	accelerated
GO:0021696	cerebellar cortex morphogenesis	3	0.151078	0.94746	constrained	0.432088	1.09639	constrained
GO:0051973	positive regulation of telomerase activity	31	0.151118	0.947086	constrained	0.580474	1.08539	constrained
GO:0015672	monovalent inorganic cation transport	4	0.151138	0.946582	accelerated	0.260421	1.05015	accelerated
GO:0019086	late viral transcription	4	0.151201	0.946354	accelerated	0.684307	1.07464	accelerated
GO:0014873	response to muscle activity involved in regulation of muscle adaptation	4	0.151459	0.947346	accelerated	0.10263	0.964288	accelerated
GO:0034657	GID complex	3	0.151671	0.948046	constrained
GO:0045296	cadherin binding	285	0.15171	0.947664	accelerated	0.16701	1.01086	accelerated
GO:1902260	negative regulation of delayed rectifier potassium channel activity	9	0.151793	0.947557	accelerated	0.372866	1.08353	accelerated
GO:0010155	regulation of proton transport	4	0.151795	0.946947	accelerated	0.0988131	0.95119	accelerated
GO:0099078	BORC complex	8	0.151918	0.947089	constrained	0.510412	1.0957	constrained
GO:0051250	negative regulation of lymphocyte activation	3	0.152024	0.947125	constrained	0.774809	1.06892	constrained
GO:0060040	retinal bipolar neuron differentiation	4	0.152053	0.946687	constrained	0.98247	1.01068	constrained
GO:0015501	glutamate:sodium symporter activity	3	0.152181	0.94686	accelerated	0.362777	1.08362	constrained
GO:0097677	STAT family protein binding	7	0.152242	0.946618	constrained	0.26409	1.05279	constrained
GO:0016505	peptidase activator activity involved in apoptotic process	4	0.152444	0.947255	constrained	0.780178	1.0682	constrained
GO:0045815	positive regulation of gene expression	26	0.152482	0.946865	constrained
GO:0060586	multicellular organismal iron ion homeostasis	9	0.152634	0.947187	accelerated	0.83373	1.06248	accelerated
GO:0051055	negative regulation of lipid biosynthetic process	4	0.152886	0.948133	accelerated	0.887572	1.04857	accelerated
GO:0048599	oocyte development	12	0.15295	0.947908	constrained	0.0443181	0.777754	constrained
GO:0043951	negative regulation of cAMP-mediated signaling	13	0.153082	0.94811	constrained	0.106053	0.962856	constrained
GO:0004740	pyruvate dehydrogenase (acetyl-transferring) kinase activity	4	0.153097	0.94758	constrained	0.0202545	0.607893	constrained
GO:0071472	cellular response to salt stress	3	0.153214	0.947685	constrained	0.610011	1.08201	accelerated
GO:0036020	endolysosome membrane	13	0.153217	0.947084	constrained	0.0573226	0.812343	constrained
GO:0006817	phosphate ion transport	8	0.15322	0.946487	constrained	0.779104	1.06766	constrained
GO:0048699	generation of neurons	7	0.153246	0.94603	constrained	0.436942	1.09543	constrained
GO:0004726	non-membrane spanning protein tyrosine phosphatase activity	8	0.153271	0.94557	constrained	0.0966363	0.945691	constrained
GO:0090656	t-circle formation	12	0.153332	0.945334	constrained	0.067247	0.859886	constrained
GO:0045672	positive regulation of osteoclast differentiation	22	0.153338	0.944755	constrained	0.218895	1.03662	constrained
GO:0007010	cytoskeleton organization	135	0.153496	0.945112	accelerated	0.245035	1.04395	accelerated
GO:0016628	oxidoreductase activity	3	0.153868	0.94679	constrained
GO:0006490	oligosaccharide-lipid intermediate biosynthetic process	4	0.153974	0.946826	constrained	0.448439	1.09797	accelerated
GO:0030660	Golgi-associated vesicle membrane	17	0.154006	0.946407	accelerated	0.0533719	0.799645	accelerated
GO:0044214	spanning component of plasma membrane	6	0.154083	0.946268	accelerated	0.426565	1.09595	accelerated
GO:0035461	vitamin transmembrane transport	3	0.154402	0.94761	constrained	0.305724	1.06788	constrained
GO:0051205	protein insertion into membrane	10	0.154465	0.947383	constrained	0.0061761	0.382918	constrained
GO:0004994	somatostatin receptor activity	5	0.154649	0.947899	accelerated	0.0834881	0.922382	accelerated
GO:0045019	negative regulation of nitric oxide biosynthetic process	13	0.154719	0.947716	constrained	0.676794	1.07557	constrained
GO:0055114	oxidation-reduction process	492	0.154833	0.9478	constrained	0.0700773	0.865542	constrained
GO:0045762	positive regulation of adenylate cyclase activity	8	0.1549	0.947598	constrained	0.720337	1.07327	accelerated
GO:0036006	cellular response to macrophage colony-stimulating factor stimulus	5	0.154925	0.94714	constrained	0.08347	0.923264	constrained
GO:0032414	positive regulation of ion transmembrane transporter activity	8	0.155001	0.946995	accelerated	0.0843901	0.919413	constrained
GO:0006565	L-serine catabolic process	5	0.155139	0.947229	constrained	0.264383	1.05306	constrained
GO:0006590	thyroid hormone generation	14	0.155154	0.946712	constrained	0.200796	1.02955	constrained
GO:0060745	mammary gland branching involved in pregnancy	3	0.15536	0.947359	constrained	0.843774	1.05854	accelerated
GO:0030742	GTP-dependent protein binding	20	0.155445	0.947268	constrained	0.572766	1.08804	constrained
GO:1903078	positive regulation of protein localization to plasma membrane	49	0.156185	0.951161	accelerated	0.890878	1.04619	accelerated
GO:0031514	motile cilium	98	0.156317	0.951358	constrained	0.0837955	0.921457	constrained
GO:0097193	intrinsic apoptotic signaling pathway	22	0.156391	0.951198	constrained	0.101758	0.96282	constrained
GO:0006325	chromatin organization	113	0.156394	0.950603	constrained	0.613494	1.08127	constrained
GO:0070423	nucleotide-binding oligomerization domain containing signaling pathway	18	0.156458	0.95038	constrained	0.499823	1.09849	constrained
GO:0070095	fructose-6-phosphate binding	5	0.156522	0.950162	accelerated	0.0034379	0.30856	accelerated
GO:0000902	cell morphogenesis	84	0.156547	0.949703	accelerated	0.457481	1.09814	constrained
GO:0043568	positive regulation of insulin-like growth factor receptor signaling pathway	13	0.156605	0.949449	constrained	0.961892	1.02128	constrained
GO:0042770	signal transduction in response to DNA damage	11	0.156715	0.94951	constrained	0.0616799	0.833962	constrained
GO:0031527	filopodium membrane	16	0.15679	0.949355	constrained	0.594113	1.08255	constrained
GO:0009948	anterior/posterior axis specification	14	0.156806	0.948848	constrained	0.889405	1.04746	constrained
GO:0007216	G protein-coupled glutamate receptor signaling pathway	14	0.156885	0.948718	constrained	0.189171	1.02634	accelerated
GO:0060574	intestinal epithelial cell maturation	4	0.15691	0.948267	constrained	0.236501	1.04149	constrained
GO:0018024	histone-lysine N-methyltransferase activity	20	0.156936	0.947817	constrained	0.607407	1.08249	accelerated
GO:0061001	regulation of dendritic spine morphogenesis	13	0.157007	0.947643	accelerated	0.697353	1.07612	accelerated
GO:0030674	protein binding	71	0.157045	0.947266	accelerated
GO:0097177	mitochondrial ribosome binding	3	0.157158	0.947348	accelerated	0.120847	0.98093	constrained
GO:1903672	positive regulation of sprouting angiogenesis	16	0.157243	0.947255	constrained	0.879774	1.04949	constrained
GO:0051024	positive regulation of immunoglobulin secretion	11	0.157271	0.946823	constrained	0.0345238	0.73443	constrained
GO:0043968	histone H2A acetylation	14	0.157325	0.946548	constrained	0.184271	1.02332	accelerated
GO:0051712	positive regulation of killing of cells of other organism	6	0.157589	0.947534	accelerated	0.452486	1.09733	constrained
GO:0005127	ciliary neurotrophic factor receptor binding	5	0.157647	0.947285	constrained	0.246599	1.044	constrained
GO:0090443	FAR/SIN/STRIPAK complex	3	0.157747	0.94728	constrained	0.63695	1.07902	accelerated
GO:0002740	negative regulation of cytokine secretion involved in immune response	6	0.157813	0.947076	accelerated	0.352238	1.07846	constrained
GO:0043034	costamere	18	0.157927	0.947163	accelerated	0.0387578	0.7531	accelerated
GO:0042256	mature ribosome assembly	6	0.158152	0.94791	accelerated	0.397761	1.09126	accelerated
GO:0019960	C-X3-C chemokine binding	5	0.158169	0.947417	constrained	0.397064	1.0919	constrained
GO:0004945	angiotensin type II receptor activity	4	0.158236	0.947217	accelerated	0.79921	1.06607	constrained
GO:0006119	oxidative phosphorylation	12	0.158297	0.946987	accelerated	0.577026	1.08541	accelerated
GO:0033129	positive regulation of histone phosphorylation	8	0.158388	0.94693	constrained	0.485075	1.10073	constrained
GO:0007052	mitotic spindle organization	39	0.158409	0.946458	constrained	0.63443	1.07902	constrained
GO:0043536	positive regulation of blood vessel endothelial cell migration	34	0.158452	0.94612	constrained	0.36783	1.08157	constrained
GO:0070584	mitochondrion morphogenesis	22	0.158681	0.946889	accelerated	0.2557	1.04543	constrained
GO:0003332	negative regulation of extracellular matrix constituent secretion	4	0.158891	0.947549	constrained	0.535545	1.09289	constrained
GO:0015908	fatty acid transport	7	0.15955	0.950878	accelerated	0.727188	1.07212	constrained
GO:0040036	regulation of fibroblast growth factor receptor signaling pathway	5	0.159578	0.950448	constrained	0.370627	1.08404	constrained
GO:0034513	box H/ACA snoRNA binding	5	0.159581	0.949868	accelerated	0.680595	1.07436	accelerated
GO:0090669	telomerase RNA stabilization	4	0.159734	0.950182	constrained	0.84826	1.05671	constrained
GO:0005250	A-type (transient outward) potassium channel activity	4	0.15983	0.950153	constrained	0.789375	1.06791	accelerated
GO:0072011	glomerular endothelium development	3	0.159972	0.950405	constrained	0.231275	1.03492	constrained
GO:0072487	MSL complex	4	0.160186	0.951082	accelerated	0.296225	1.06226	constrained
GO:0002486	antigen processing and presentation of endogenous peptide antigen via MHC class I via ER pathway	3	0.160235	0.950772	constrained
GO:0016139	glycoside catabolic process	5	0.16028	0.950444	accelerated	0.537338	1.09159	accelerated
GO:0001508	action potential	15	0.160309	0.950027	constrained	0.150705	1.00584	accelerated
GO:0033018	sarcoplasmic reticulum lumen	9	0.160374	0.949818	accelerated	0.0565926	0.81053	accelerated
GO:1903243	negative regulation of cardiac muscle hypertrophy in response to stress	6	0.160438	0.949601	constrained	0.0305372	0.700201	constrained
GO:0042633	hair cycle	10	0.160493	0.949333	accelerated	0.0614882	0.837377	accelerated
GO:0043008	ATP-dependent protein binding	8	0.160607	0.949413	constrained	0.570365	1.08786	constrained
GO:0006534	cysteine metabolic process	4	0.160639	0.949013	constrained	0.272718	1.04987	constrained
GO:0045078	positive regulation of interferon-gamma biosynthetic process	12	0.160652	0.948494	constrained	0.017424	0.597105	constrained
GO:0048485	sympathetic nervous system development	13	0.160668	0.948004	accelerated	0.128122	0.995404	constrained
GO:0033829	O-fucosylpeptide 3-beta-N-acetylglucosaminyltransferase activity	3	0.160713	0.947679	constrained	0.305173	1.06714	constrained
GO:0001836	release of cytochrome c from mitochondria	22	0.160998	0.948767	constrained	0.29541	1.06339	accelerated
GO:0032872	regulation of stress-activated MAPK cascade	9	0.161018	0.948292	constrained	0.711953	1.07454	constrained
GO:0035799	ureter maturation	4	0.161481	0.95043	accelerated	0.444941	1.09998	constrained
GO:0061821	telomeric D-loop binding	4	0.161528	0.950115	constrained	0.165128	1.00919	constrained
GO:0090080	positive regulation of MAPKKK cascade by fibroblast growth factor receptor signaling pathway	5	0.161669	0.950359	constrained	0.318015	1.07766	constrained
GO:0071407	cellular response to organic cyclic compound	44	0.161808	0.950587	constrained	0.932362	1.03738	constrained
GO:1902725	negative regulation of satellite cell differentiation	4	0.16226	0.952646	constrained	0.755304	1.06893	constrained
GO:0070175	positive regulation of enamel mineralization	3	0.162264	0.952083	constrained	0.340791	1.07953	constrained
GO:0060416	response to growth hormone	12	0.162268	0.951518	constrained	0.375999	1.08229	constrained
GO:0005874	microtubule	280	0.162586	0.952791	constrained	0.130723	0.993493	constrained
GO:2001268	negative regulation of cysteine-type endopeptidase activity involved in apoptotic signaling pathway	5	0.162664	0.952663	constrained	0.733852	1.07089	accelerated
GO:0098844	postsynaptic endocytic zone membrane	5	0.162705	0.952314	constrained	0.258875	1.04976	accelerated
GO:0045348	positive regulation of MHC class II biosynthetic process	10	0.162846	0.952546	constrained	0.215117	1.03803	constrained
GO:0045123	cellular extravasation	3	0.162879	0.952151	accelerated	0.933749	1.03708	constrained
GO:0051987	positive regulation of attachment of spindle microtubules to kinetochore	3	0.162932	0.951875	constrained	0.537909	1.09157	constrained
GO:0061684	chaperone-mediated autophagy	7	0.163004	0.951709	constrained	0.131382	0.992099	constrained
GO:0048752	semicircular canal morphogenesis	4	0.163056	0.951428	constrained	0.0075534	0.418725	constrained
GO:0001726	ruffle	90	0.163406	0.952884	constrained	0.0615231	0.834236	accelerated
GO:0005388	calcium-transporting ATPase activity	9	0.163823	0.95473	accelerated	0.0185993	0.604413	accelerated
GO:0048039	ubiquinone binding	6	0.16389	0.954528	accelerated	0.691513	1.07627	constrained
GO:0035616	histone H2B conserved C-terminal lysine deubiquitination	4	0.164062	0.954945	constrained	0.176751	1.0194	constrained
GO:0070898	RNA polymerase III preinitiation complex assembly	6	0.164323	0.955875	constrained	0.184542	1.02301	constrained
GO:0045329	carnitine biosynthetic process	4	0.164403	0.955753	constrained	0.224239	1.03437	constrained
GO:0034316	negative regulation of Arp2/3 complex-mediated actin nucleation	5	0.164519	0.955843	accelerated	0.374217	1.08212	accelerated
GO:0072577	endothelial cell apoptotic process	8	0.164785	0.956805	accelerated	0.609697	1.08166	constrained
GO:0043616	keratinocyte proliferation	11	0.165055	0.957787	accelerated	0.0033715	0.30551	constrained
GO:0035255	ionotropic glutamate receptor binding	26	0.165145	0.957718	accelerated	0.487349	1.10112	accelerated
GO:0045191	regulation of isotype switching	4	0.16524	0.957686	constrained	0.514927	1.09467	constrained
GO:1903251	multi-ciliated epithelial cell differentiation	4	0.165277	0.957316	constrained	0.243955	1.04549	constrained
GO:0000015	phosphopyruvate hydratase complex	4	0.165293	0.956824	accelerated	0.0297989	0.691687	accelerated
GO:2000042	negative regulation of double-strand break repair via homologous recombination	17	0.165474	0.957286	constrained	0.0013181	0.177454	constrained
GO:0140031	phosphorylation-dependent protein binding	3	0.165698	0.957995	constrained	0.0196822	0.60616	accelerated
GO:0032025	response to cobalt ion	6	0.165804	0.958026	accelerated	0.430761	1.09657	constrained
GO:0010513	positive regulation of phosphatidylinositol biosynthetic process	4	0.165963	0.958356	constrained	0.388486	1.08864	constrained
GO:0032394	MHC class Ib receptor activity	4	0.166069	0.958383	constrained	0.007436	0.417124	constrained
GO:0001653	peptide receptor activity	5	0.166112	0.958052	constrained	0.854635	1.05489	accelerated
GO:0032869	cellular response to insulin stimulus	84	0.166162	0.957755	constrained	0.484747	1.10025	constrained
GO:0050774	negative regulation of dendrite morphogenesis	7	0.166454	0.958853	accelerated	0.321694	1.08234	accelerated
GO:0006352	DNA-templated transcription	13	0.166559	0.958879	constrained
GO:0051707	response to other organism	3	0.166587	0.958459	accelerated	0.24004	1.04439	accelerated
GO:0003289	atrial septum primum morphogenesis	5	0.166599	0.957947	constrained	0.79697	1.06579	constrained
GO:0006665	sphingolipid metabolic process	17	0.166697	0.957926	accelerated	0.125581	0.996192	accelerated
GO:0008582	regulation of synaptic growth at neuromuscular junction	4	0.16677	0.957765	accelerated	0.203415	1.03341	accelerated
GO:0008150	biological_process	492	0.167101	0.959086	constrained	0.324197	1.08303	constrained
GO:0050294	steroid sulfotransferase activity	3	0.16727	0.959473	accelerated	0.0954521	0.948882	constrained
GO:0009612	response to mechanical stimulus	54	0.167274	0.958916	accelerated	0.15995	1.01233	accelerated
GO:0051895	negative regulation of focal adhesion assembly	18	0.167274	0.958339	accelerated	0.793362	1.06687	constrained
GO:0045737	positive regulation of cyclin-dependent protein serine/threonine kinase activity	27	0.167511	0.959111	constrained	0.793721	1.0669	constrained
GO:1905668	positive regulation of protein localization to endosome	3	0.167553	0.958777	constrained
GO:0005762	mitochondrial large ribosomal subunit	57	0.167628	0.958626	constrained	0.592707	1.08312	constrained
GO:0002385	mucosal immune response	6	0.167657	0.958212	constrained	0.297446	1.06381	constrained
GO:2000330	positive regulation of T-helper 17 cell lineage commitment	4	0.167691	0.957832	constrained	0.0223044	0.642803	constrained
GO:0016323	basolateral plasma membrane	189	0.167941	0.958679	constrained	0.422944	1.0929	constrained
GO:0032516	positive regulation of phosphoprotein phosphatase activity	13	0.168041	0.958676	constrained	0.913331	1.0409	constrained
GO:0034599	cellular response to oxidative stress	91	0.168048	0.958135	accelerated	0.327713	1.0825	accelerated
GO:0003007	heart morphogenesis	37	0.168093	0.957816	constrained	0.749124	1.06998	constrained
GO:0016807	cysteine-type carboxypeptidase activity	4	0.168131	0.957457	accelerated	0.633336	1.08009	accelerated
GO:2000641	regulation of early endosome to late endosome transport	7	0.168169	0.957099	constrained	0.511082	1.09464	constrained
GO:1990573	potassium ion import across plasma membrane	42	0.168301	0.957276	accelerated	0.758063	1.06946	accelerated
GO:0070419	nonhomologous end joining complex	8	0.168438	0.957481	constrained	0.356988	1.07967	constrained
GO:0061512	protein localization to cilium	27	0.168503	0.957274	constrained	0.817212	1.06417	accelerated
GO:0019900	kinase binding	89	0.168561	0.957033	constrained	0.44954	1.09668	constrained
GO:0003923	GPI-anchor transamidase activity	5	0.168583	0.956585	accelerated	0.654777	1.07596	accelerated
GO:0032147	activation of protein kinase activity	90	0.168759	0.957006	constrained	0.460689	1.09857	constrained
GO:0046135	pyrimidine nucleoside catabolic process	11	0.168799	0.956663	accelerated	0.661561	1.07511	accelerated
GO:0006501	C-terminal protein lipidation	4	0.168941	0.956897	constrained	0.353612	1.07846	constrained
GO:0004089	carbonate dehydratase activity	14	0.169069	0.957051	constrained	0.0204479	0.611749	accelerated
GO:0035655	interleukin-18-mediated signaling pathway	7	0.169152	0.956948	constrained	0.0440058	0.780999	constrained
GO:0032909	regulation of transforming growth factor beta2 production	4	0.169227	0.956801	constrained	0.731188	1.07099	constrained
GO:0034112	positive regulation of homotypic cell-cell adhesion	3	0.169507	0.957813	accelerated	0.537966	1.09145	accelerated
GO:0046527	glucosyltransferase activity	5	0.169815	0.95898	constrained	0.264977	1.05187	constrained
GO:0061574	ASAP complex	4	0.169899	0.958884	constrained	0.436998	1.09499	constrained
GO:1900158	negative regulation of bone mineralization involved in bone maturation	5	0.170181	0.959904	constrained	0.54811	1.08722	constrained
GO:0090500	endocardial cushion to mesenchymal transition	3	0.170195	0.95941	constrained	0.326391	1.08269	constrained
GO:1901731	positive regulation of platelet aggregation	3	0.170204	0.958891	constrained	0.847899	1.0571	constrained
GO:0050795	regulation of behavior	10	0.170314	0.95894	constrained	0.1001	0.956736	accelerated
GO:0012501	programmed cell death	4	0.170328	0.958447	constrained	0.648069	1.07657	constrained
GO:0006805	xenobiotic metabolic process	87	0.170495	0.958822	accelerated	0.251402	1.04233	accelerated
GO:0000492	box C/D snoRNP assembly	8	0.170517	0.958374	constrained	0.0266899	0.660172	constrained
GO:2000147	positive regulation of cell motility	20	0.170667	0.95865	accelerated	0.45187	1.09668	accelerated
GO:0047429	nucleoside-triphosphate diphosphatase activity	6	0.170731	0.958441	constrained	0.219769	1.03815	constrained
GO:0005786	signal recognition particle	5	0.170873	0.958668	constrained
GO:0043114	regulation of vascular permeability	11	0.170981	0.958709	constrained	0.680721	1.07438	constrained
GO:0051823	regulation of synapse structural plasticity	5	0.171009	0.958297	constrained	0.216898	1.03759	constrained
GO:0086016	AV node cell action potential	4	0.171188	0.958731	accelerated	0.0108522	0.491688	accelerated
GO:0061052	negative regulation of cell growth involved in cardiac muscle cell development	10	0.171504	0.959936	constrained	0.824629	1.06296	constrained
GO:1905172	RISC complex binding	3	0.172231	0.963435	constrained	0.511804	1.0947	constrained
GO:0048808	male genitalia morphogenesis	4	0.172404	0.963833	constrained	0.735624	1.07099	constrained
GO:0031124	mRNA 3'-end processing	43	0.172479	0.963683	constrained	0.87074	1.05271	constrained
GO:0010039	response to iron ion	18	0.1725	0.963235	constrained	0.267449	1.05018	constrained
GO:0090303	positive regulation of wound healing	20	0.172503	0.962683	accelerated	0.625772	1.08147	accelerated
GO:0032211	negative regulation of telomere maintenance via telomerase	20	0.172533	0.962285	constrained	0.033772	0.726638	constrained
GO:0003151	outflow tract morphogenesis	43	0.172539	0.961755	constrained	0.50515	1.09614	constrained
GO:2001184	positive regulation of interleukin-12 secretion	4	0.172628	0.961684	constrained	0.261578	1.05167	constrained
GO:0000104	succinate dehydrogenase activity	3	0.172779	0.961957	accelerated	0.395595	1.09136	accelerated
GO:0032332	positive regulation of chondrocyte differentiation	20	0.17308	0.963068	constrained	0.990874	1.00734	accelerated
GO:0043001	Golgi to plasma membrane protein transport	27	0.173189	0.963111	constrained	0.893302	1.04409	constrained
GO:0060948	cardiac vascular smooth muscle cell development	3	0.173211	0.962667	constrained	0.906427	1.04185	constrained
GO:0033687	osteoblast proliferation	4	0.173233	0.962227	constrained	0.660638	1.07602	constrained
GO:0015866	ADP transport	3	0.173491	0.963094	accelerated	0.84917	1.05589	accelerated
GO:0014829	vascular smooth muscle contraction	4	0.173681	0.963582	constrained	0.391388	1.09093	constrained
GO:0048514	blood vessel morphogenesis	18	0.173761	0.963462	constrained	0.0782272	0.907898	constrained
GO:0047045	testosterone 17-beta-dehydrogenase (NADP+) activity	3	0.173901	0.963678	constrained	0.130798	0.990872	constrained
GO:0017146	NMDA selective glutamate receptor complex	11	0.173904	0.96313	accelerated	0.0161236	0.579957	accelerated
GO:0003785	actin monomer binding	24	0.173917	0.962638	accelerated	0.448388	1.09842	accelerated
GO:0097225	sperm midpiece	20	0.174117	0.963181	constrained	0.731576	1.07105	constrained
GO:0046626	regulation of insulin receptor signaling pathway	12	0.174123	0.962654	constrained	0.569078	1.08915	accelerated
GO:0098641	cadherin binding involved in cell-cell adhesion	17	0.174209	0.962569	accelerated	0.247615	1.04362	accelerated
GO:0008321	Ral guanyl-nucleotide exchange factor activity	3	0.174271	0.962352	accelerated	0.546721	1.08744	constrained
GO:0018345	protein palmitoylation	25	0.174444	0.962744	constrained	0.408381	1.09273	constrained
GO:1902514	regulation of calcium ion transmembrane transport via high voltage-gated calcium channel	7	0.174522	0.962616	accelerated	0.332924	1.08003	accelerated
GO:0060707	trophoblast giant cell differentiation	12	0.174598	0.962471	constrained	0.0201003	0.611049	constrained
GO:0070345	negative regulation of fat cell proliferation	5	0.174764	0.962827	constrained	0.33819	1.07964	accelerated
GO:0001568	blood vessel development	33	0.174847	0.962723	constrained	0.193028	1.02658	constrained
GO:2001056	positive regulation of cysteine-type endopeptidase activity	8	0.174887	0.962387	constrained	0.302487	1.06526	constrained
GO:0090554	phosphatidylcholine-translocating ATPase activity	4	0.175021	0.962564	accelerated	0.163856	1.01059	accelerated
GO:0042612	MHC class I protein complex	3	0.175075	0.962305	constrained	0.265536	1.05143	accelerated
GO:0043335	protein unfolding	3	0.17509	0.96183	constrained	0.437052	1.09455	constrained
GO:0032098	regulation of appetite	6	0.175133	0.961507	constrained	0.959345	1.02319	constrained
GO:0017196	N-terminal peptidyl-methionine acetylation	7	0.175401	0.96242	constrained	0.770329	1.07042	constrained
GO:0031618	nuclear pericentric heterochromatin	7	0.175886	0.964521	constrained	0.0106543	0.489786	constrained
GO:0042596	fear response	3	0.17592	0.964153	constrained	0.00832	0.428457	constrained
GO:0021817	nucleokinesis involved in cell motility in cerebral cortex radial glia guided migration	3	0.175922	0.963603	constrained	0.0239867	0.642189	constrained
GO:0090277	positive regulation of peptide hormone secretion	8	0.176014	0.963554	constrained	0.176222	1.01947	constrained
GO:0032041	NAD-dependent histone deacetylase activity (H3-K14 specific)	9	0.176142	0.963693	constrained	0.713426	1.07436	constrained
GO:0045141	meiotic telomere clustering	8	0.176208	0.963501	constrained	0.103684	0.961733	constrained
GO:0023014	signal transduction by protein phosphorylation	47	0.176335	0.96364	accelerated	0.265128	1.05203	constrained
GO:0006189	'de novo' IMP biosynthetic process	6	0.176375	0.963301	constrained	0.814904	1.06543	accelerated
GO:1903829	positive regulation of cellular protein localization	7	0.1764	0.962886	accelerated	0.157377	1.00962	constrained
GO:0016363	nuclear matrix	95	0.176621	0.963536	constrained	0.0053856	0.375955	constrained
GO:0010698	acetyltransferase activator activity	3	0.176685	0.963332	accelerated	0.576599	1.0859	accelerated
GO:0016558	protein import into peroxisome matrix	11	0.176707	0.962898	accelerated	0.371176	1.08464	accelerated
GO:0030628	pre-mRNA 3'-splice site binding	3	0.176821	0.962964	constrained	0.85994	1.05426	constrained
GO:1902093	positive regulation of flagellated sperm motility	7	0.176843	0.96253	accelerated	0.401559	1.08995	constrained
GO:0043490	malate-aspartate shuttle	4	0.177041	0.963056	accelerated	0.456917	1.09819	accelerated
GO:0036064	ciliary basal body	124	0.177047	0.962532	constrained	0.796803	1.06648	constrained
GO:0070578	RISC-loading complex	6	0.177284	0.963269	constrained	0.995298	1.00522	constrained
GO:0019797	procollagen-proline 3-dioxygenase activity	3	0.17732	0.962914	constrained	0.366428	1.08116	accelerated
GO:0003256	regulation of transcription from RNA polymerase II promoter involved in myocardial precursor cell differentiation	3	0.177454	0.963091	accelerated	0.151235	1.0044	constrained
GO:0089717	spanning component of membrane	6	0.177558	0.963102	constrained	0.600901	1.08174	accelerated
GO:0034388	Pwp2p-containing subcomplex of 90S preribosome	7	0.177614	0.962854	constrained	0.895549	1.04348	accelerated
GO:0022849	glutamate-gated calcium ion channel activity	5	0.177748	0.963028	accelerated	0.226627	1.03226	accelerated
GO:0030548	acetylcholine receptor regulator activity	6	0.177988	0.96378	accelerated	0.309811	1.07104	constrained
GO:0051575	5'-deoxyribose-5-phosphate lyase activity	5	0.178203	0.964392	constrained	0.385134	1.08733	constrained
GO:0021955	central nervous system neuron axonogenesis	8	0.178328	0.964518	accelerated	0.881681	1.04885	accelerated
GO:0032210	regulation of telomere maintenance via telomerase	7	0.178395	0.964332	constrained	0.029475	0.689262	constrained
GO:0017017	MAP kinase tyrosine/serine/threonine phosphatase activity	13	0.178852	0.966248	accelerated	0.955146	1.02474	accelerated
GO:0002158	osteoclast proliferation	4	0.17888	0.965849	constrained	0.745073	1.06987	accelerated
GO:0005980	glycogen catabolic process	15	0.17893	0.965568	accelerated	0.137553	1.00023	accelerated
GO:0045109	intermediate filament organization	18	0.179035	0.965586	accelerated	0.0007315	0.118856	accelerated
GO:0034186	apolipoprotein A-I binding	5	0.179254	0.966217	constrained	0.736101	1.07086	constrained
GO:0002474	antigen processing and presentation of peptide antigen via MHC class I	22	0.179299	0.965912	constrained	0.45771	1.09841	constrained
GO:0051127	positive regulation of actin nucleation	6	0.179324	0.965499	accelerated	0.0001047	0.0281912	accelerated
GO:0032374	regulation of cholesterol transport	4	0.17951	0.965948	constrained	0.545294	1.08736	constrained
GO:0042953	lipoprotein transport	12	0.179541	0.965568	constrained	0.146201	1.00131	constrained
GO:1904959	regulation of cytochrome-c oxidase activity	3	0.179668	0.965702	constrained
GO:0033137	negative regulation of peptidyl-serine phosphorylation	22	0.179702	0.965336	constrained	0.774146	1.06895	constrained
GO:1905555	positive regulation blood vessel branching	3	0.179918	0.965949	constrained	0.209247	1.0417	constrained
GO:0002673	regulation of acute inflammatory response	4	0.180042	0.966067	accelerated	0.470186	1.09924	accelerated
GO:1903375	facioacoustic ganglion development	3	0.180231	0.966539	constrained	0.164639	1.00882	constrained
GO:1902857	positive regulation of non-motile cilium assembly	7	0.18024	0.966036	constrained	0.119855	0.983038	constrained
GO:0099601	regulation of neurotransmitter receptor activity	8	0.180318	0.965912	accelerated	0.164484	1.00983	accelerated
GO:0007059	chromosome segregation	66	0.180508	0.966379	constrained	0.0168305	0.591831	constrained
GO:1901687	glutathione derivative biosynthetic process	20	0.180616	0.966414	accelerated	0.29428	1.06134	accelerated
GO:0099703	induction of synaptic vesicle exocytosis by positive regulation of presynaptic cytosolic calcium ion concentration	3	0.180746	0.966562	accelerated	0.224819	1.0325	accelerated
GO:1990131	Gtr1-Gtr2 GTPase complex	3	0.180762	0.966103	constrained
GO:0048266	behavioral response to pain	11	0.180867	0.96612	constrained	0.232856	1.03756	accelerated
GO:0046485	ether lipid metabolic process	3	0.180891	0.965705	accelerated	0.467036	1.09787	accelerated
GO:1903936	cellular response to sodium arsenite	5	0.180974	0.965603	constrained	0.178016	1.01859	constrained
GO:0000289	nuclear-transcribed mRNA poly(A) tail shortening	19	0.181062	0.965531	constrained	0.327507	1.0822	constrained
GO:0001946	lymphangiogenesis	12	0.181171	0.965564	constrained	0.702766	1.07601	constrained
GO:0045919	positive regulation of cytolysis	7	0.181406	0.966273	accelerated	0.218114	1.03604	accelerated
GO:0007586	digestion	28	0.181634	0.966944	accelerated	0.334528	1.08076	accelerated
GO:1990357	terminal web	3	0.181644	0.966454	constrained	0.0891453	0.92932	accelerated
GO:1903351	cellular response to dopamine	14	0.182241	0.969089	constrained	0.328146	1.08241	constrained
GO:0032433	filopodium tip	17	0.18262	0.970558	accelerated	0.74863	1.07009	accelerated
GO:0007162	negative regulation of cell adhesion	44	0.182662	0.970238	constrained	0.182461	1.02474	constrained
GO:0071864	positive regulation of cell proliferation in bone marrow	5	0.182735	0.970082	constrained	0.426953	1.09665	constrained
GO:1990454	L-type voltage-gated calcium channel complex	11	0.182737	0.969548	accelerated	0.469173	1.09987	accelerated
GO:0006796	phosphate-containing compound metabolic process	17	0.182876	0.969742	constrained	0.545635	1.08689	constrained
GO:0070120	ciliary neurotrophic factor-mediated signaling pathway	5	0.182956	0.969627	constrained	0.182906	1.0248	constrained
GO:0061036	positive regulation of cartilage development	16	0.182961	0.969109	constrained	0.564162	1.08881	constrained
GO:0048306	calcium-dependent protein binding	50	0.182969	0.968609	accelerated	0.185082	1.0248	accelerated
GO:0010890	positive regulation of sequestering of triglyceride	7	0.183002	0.968246	accelerated	0.660749	1.07546	accelerated
GO:0044327	dendritic spine head	11	0.183227	0.968896	constrained	0.554469	1.0877	accelerated
GO:0060397	JAK-STAT cascade involved in growth hormone signaling pathway	14	0.183254	0.968496	constrained	0.0223598	0.642435	constrained
GO:1901380	negative regulation of potassium ion transmembrane transport	9	0.18365	0.97005	constrained	0.175638	1.02174	accelerated
GO:0048871	multicellular organismal homeostasis	3	0.183874	0.97069	constrained	0.483646	1.09934	accelerated
GO:0050848	regulation of calcium-mediated signaling	12	0.183936	0.970478	constrained	0.332107	1.07998	accelerated
GO:0030550	acetylcholine receptor inhibitor activity	7	0.184472	0.972762	accelerated	0.550575	1.08799	accelerated
GO:0070973	protein localization to endoplasmic reticulum exit site	7	0.184488	0.972305	constrained	0.17372	1.02002	constrained
GO:0051880	G-quadruplex DNA binding	9	0.18462	0.972464	constrained	0.693688	1.07575	constrained
GO:0046654	tetrahydrofolate biosynthetic process	4	0.184968	0.973753	constrained	0.584537	1.08481	accelerated
GO:0030060	L-malate dehydrogenase activity	4	0.185081	0.973809	accelerated	0.618354	1.08396	constrained
GO:0006626	protein targeting to mitochondrion	25	0.185166	0.973715	accelerated	0.373181	1.08244	accelerated
GO:0008175	tRNA methyltransferase activity	8	0.1852	0.973354	constrained	0.191071	1.0266	constrained
GO:0042581	specific granule	13	0.185205	0.972839	accelerated	0.0904958	0.93615	accelerated
GO:0050681	androgen receptor binding	40	0.185247	0.972522	constrained	0.0659675	0.853953	constrained
GO:2000095	regulation of Wnt signaling pathway	4	0.185249	0.971991	accelerated
GO:0019907	cyclin-dependent protein kinase activating kinase holoenzyme complex	3	0.185326	0.971858	constrained	0.271496	1.05075	constrained
GO:0070585	protein localization to mitochondrion	6	0.185548	0.972485	constrained	0.0880781	0.92536	constrained
GO:0033745	L-methionine-(R)-S-oxide reductase activity	3	0.18558	0.972113	accelerated	0.940667	1.03296	constrained
GO:0043539	protein serine/threonine kinase activator activity	25	0.185702	0.972218	constrained	0.612395	1.08197	accelerated
GO:0001944	vasculature development	14	0.18608	0.97366	constrained	0.45371	1.09691	constrained
GO:0019855	calcium channel inhibitor activity	10	0.186163	0.973553	accelerated	0.540886	1.08963	constrained
GO:0016013	syntrophin complex	4	0.186251	0.973475	accelerated	0.259952	1.04961	accelerated
GO:0034333	adherens junction assembly	8	0.186347	0.973444	constrained	0.909186	1.04096	constrained
GO:0070820	tertiary granule	4	0.186356	0.972953	accelerated	0.341089	1.07975	constrained
GO:0035562	negative regulation of chromatin binding	8	0.186477	0.973048	constrained	0.462216	1.09776	constrained
GO:0030893	meiotic cohesin complex	6	0.186589	0.973095	constrained	0.294344	1.06117	constrained
GO:0042531	positive regulation of tyrosine phosphorylation of STAT protein	67	0.186699	0.973137	constrained	8.6e-06	0.0042656	constrained
GO:0019773	proteasome core complex	5	0.186951	0.973913	accelerated
GO:0045046	protein import into peroxisome membrane	6	0.186964	0.973445	constrained	0.282679	1.05545	constrained
GO:1900222	negative regulation of amyloid-beta clearance	8	0.187146	0.973856	constrained	0.0109623	0.491946	constrained
GO:0032930	positive regulation of superoxide anion generation	18	0.187147	0.973329	accelerated	0.203995	1.03246	accelerated
GO:0006997	nucleus organization	23	0.187178	0.972958	constrained	0.613623	1.0811	accelerated
GO:1901750	leukotriene D4 biosynthetic process	4	0.187431	0.973737	accelerated	0.445441	1.0992	constrained
GO:0035014	phosphatidylinositol 3-kinase regulator activity	4	0.187473	0.973421	accelerated	0.516897	1.09466	accelerated
GO:0006012	galactose metabolic process	7	0.187546	0.973266	accelerated	0.515274	1.09491	constrained
GO:0034272	phosphatidylinositol 3-kinase complex	3	0.187653	0.973287	constrained
GO:0015081	sodium ion transmembrane transporter activity	6	0.18775	0.973258	accelerated	0.353478	1.0784	accelerated
GO:2000172	regulation of branching morphogenesis of a nerve	3	0.187946	0.973745	constrained	0.145947	1.00175	constrained
GO:0034765	regulation of ion transmembrane transport	111	0.188076	0.973886	accelerated	0.0861267	0.925494	accelerated
GO:0045309	protein phosphorylated amino acid binding	3	0.188206	0.974026	accelerated	0.536501	1.09224	accelerated
GO:0045132	meiotic chromosome segregation	5	0.188235	0.973646	constrained	0.0180076	0.599659	constrained
GO:0006729	tetrahydrobiopterin biosynthetic process	6	0.188439	0.974165	constrained	0.60149	1.08238	constrained
GO:1901671	positive regulation of superoxide dismutase activity	3	0.188518	0.974044	constrained	0.114251	0.979708	constrained
GO:0051018	protein kinase A binding	24	0.188546	0.97366	constrained	0.202595	1.03259	constrained
GO:0042053	regulation of dopamine metabolic process	10	0.188551	0.973152	constrained	0.661066	1.0756	accelerated
GO:0060137	maternal process involved in parturition	7	0.188819	0.974004	accelerated	0.869884	1.05329	constrained
GO:0031852	mu-type opioid receptor binding	4	0.188865	0.973712	constrained	0.704344	1.07598	constrained
GO:0071466	cellular response to xenobiotic stimulus	5	0.188925	0.973495	constrained	0.491067	1.10212	constrained
GO:0061953	mRNA (adenine-N1-)-methyltransferase activity	3	0.188943	0.973057	constrained	0.0058587	0.378167	constrained
GO:0006267	pre-replicative complex assembly involved in nuclear cell cycle DNA replication	7	0.188953	0.972579	accelerated	0.586623	1.08399	accelerated
GO:0001504	neurotransmitter uptake	8	0.189246	0.973559	constrained	0.125598	0.995484	accelerated
GO:0042574	retinal metabolic process	13	0.189258	0.973093	constrained	0.608055	1.0816	accelerated
GO:0071492	cellular response to UV-A	3	0.1893	0.972779	constrained	0.0810603	0.91159	accelerated
GO:0019934	cGMP-mediated signaling	23	0.189351	0.972515	constrained	0.783709	1.06868	constrained
GO:0060480	lung goblet cell differentiation	3	0.189435	0.972419	constrained	0.587835	1.08346	constrained
GO:0000379	tRNA-type intron splice site recognition and cleavage	3	0.189494	0.972198	constrained	0.144752	1.00011	constrained
GO:0017156	calcium ion regulated exocytosis	27	0.189586	0.972144	accelerated	0.764219	1.07061	accelerated
GO:1904179	positive regulation of adipose tissue development	6	0.189852	0.972978	constrained	0.0598011	0.826342	constrained
GO:1902737	dendritic filopodium	4	0.189912	0.972758	constrained	0.387671	1.08959	constrained
GO:0033612	receptor serine/threonine kinase binding	5	0.189912	0.972234	constrained	0.0653361	0.853991	constrained
GO:0001667	ameboidal-type cell migration	5	0.189948	0.971895	accelerated	0.159609	1.01154	constrained
GO:1990812	growth cone filopodium	4	0.190004	0.971656	constrained	0.634321	1.07903	constrained
GO:0042438	melanin biosynthetic process	13	0.190057	0.971405	constrained	0.176133	1.02021	accelerated
GO:0070940	dephosphorylation of RNA polymerase II C-terminal domain	3	0.190355	0.972403	constrained
GO:0007253	cytoplasmic sequestering of NF-kappaB	6	0.190516	0.972699	accelerated	0.262234	1.05161	constrained
GO:0048339	paraxial mesoderm development	8	0.190635	0.972784	constrained	0.312232	1.07507	constrained
GO:0030224	monocyte differentiation	16	0.190641	0.972289	constrained	0.16859	1.01455	constrained
GO:0004784	superoxide dismutase activity	5	0.190712	0.972131	accelerated	0.092437	0.943799	accelerated
GO:0101005	ubiquitinyl hydrolase activity	5	0.190726	0.971677	constrained	0.333477	1.08033	accelerated
GO:0036042	long-chain fatty acyl-CoA binding	6	0.190759	0.971324	constrained	0.420537	1.09328	accelerated
GO:0060324	face development	16	0.190851	0.971269	constrained	0.928407	1.03702	constrained
GO:0002576	platelet degranulation	117	0.190977	0.971388	constrained	0.157001	1.00995	constrained
GO:0002051	osteoblast fate commitment	3	0.191017	0.97107	constrained
GO:0007043	cell-cell junction assembly	43	0.191019	0.970562	accelerated	0.0847903	0.92058	accelerated
GO:0016684	oxidoreductase activity	5	0.191107	0.970486	constrained
GO:2000134	negative regulation of G1/S transition of mitotic cell cycle	38	0.191122	0.970045	constrained	0.781916	1.06794	constrained
GO:0010992	ubiquitin recycling	3	0.191192	0.969879	constrained	0.440738	1.0962	constrained
GO:0006144	purine nucleobase metabolic process	5	0.191235	0.969581	accelerated	0.446812	1.09884	accelerated
GO:0097746	regulation of blood vessel diameter	19	0.191321	0.969497	constrained	0.913964	1.03949	constrained
GO:0005915	zonula adherens	8	0.191352	0.969134	accelerated	0.200266	1.02907	accelerated
GO:0005901	caveola	71	0.191367	0.968695	constrained	0.400027	1.09144	constrained
GO:0051660	establishment of centrosome localization	8	0.191402	0.968353	accelerated	0.621192	1.08229	accelerated
GO:0008584	male gonad development	86	0.191464	0.96815	constrained	0.962146	1.02109	constrained
GO:0099031	anchored component of postsynaptic density membrane	3	0.191566	0.96815	constrained
GO:0090037	positive regulation of protein kinase C signaling	10	0.191667	0.968143	constrained	0.655535	1.07589	constrained
GO:2000272	negative regulation of signaling receptor activity	27	0.191774	0.968166	constrained	0.696369	1.07636	accelerated
GO:0005415	nucleoside:sodium symporter activity	3	0.19184	0.967985	accelerated	0.185934	1.0247	accelerated
GO:1901315	negative regulation of histone H2A K63-linked ubiquitination	3	0.191876	0.967652	constrained
GO:0003873	6-phosphofructo-2-kinase activity	4	0.191927	0.967393	accelerated	0.0155365	0.581016	accelerated
GO:0042573	retinoic acid metabolic process	23	0.191938	0.966934	accelerated	0.152114	1.00598	accelerated
GO:0016081	synaptic vesicle docking	8	0.191947	0.966467	accelerated	0.358848	1.08183	accelerated
GO:0099073	mitochondrion-derived vesicle	3	0.191992	0.966178	constrained	0.687578	1.07619	accelerated
GO:0001541	ovarian follicle development	38	0.192153	0.966475	constrained	0.705584	1.07526	constrained
GO:0046653	tetrahydrofolate metabolic process	6	0.192227	0.966334	constrained	0.482162	1.09995	constrained
GO:0035866	alphav-beta3 integrin-PKCalpha complex	3	0.19228	0.966092	constrained	0.20844	1.03988	constrained
GO:1990314	cellular response to insulin-like growth factor stimulus	7	0.192487	0.966617	constrained	0.279592	1.05269	constrained
GO:0010874	regulation of cholesterol efflux	3	0.192618	0.966765	accelerated	0.608007	1.08233	constrained
GO:0005078	MAP-kinase scaffold activity	8	0.192657	0.966446	accelerated	0.594943	1.08259	constrained
GO:0043268	positive regulation of potassium ion transport	9	0.192662	0.965959	constrained	0.297186	1.06328	accelerated
GO:0031053	primary miRNA processing	7	0.192821	0.966244	constrained	0.716376	1.07331	constrained
GO:0043587	tongue morphogenesis	3	0.192821	0.965735	constrained	0.139276	1.00117	constrained
GO:0002741	positive regulation of cytokine secretion involved in immune response	8	0.192935	0.965797	constrained	0.430035	1.09679	constrained
GO:0098815	modulation of excitatory postsynaptic potential	5	0.192994	0.965581	constrained	0.83542	1.06134	accelerated
GO:0070254	mucus secretion	3	0.19335	0.966851	accelerated	0.983312	1.00967	accelerated
GO:0042608	T cell receptor binding	6	0.193638	0.967781	accelerated	0.137826	1.00144	accelerated
GO:0051573	negative regulation of histone H3-K9 methylation	6	0.193704	0.967602	constrained	0.0157495	0.577523	constrained
GO:0016971	flavin-linked sulfhydryl oxidase activity	3	0.193768	0.967411	accelerated	0.535126	1.09369	accelerated
GO:0005884	actin filament	75	0.193855	0.967337	accelerated	0.13077	0.99225	accelerated
GO:0031232	extrinsic component of external side of plasma membrane	8	0.193859	0.966845	constrained	0.653957	1.07592	constrained
GO:1990460	leptin receptor binding	3	0.193995	0.967018	accelerated	0.0964541	0.946858	accelerated
GO:0070938	contractile ring	6	0.194171	0.967387	constrained	0.418455	1.09512	constrained
GO:0044754	autolysosome	9	0.194237	0.967205	constrained	0.105899	0.963316	constrained
GO:0010800	positive regulation of peptidyl-threonine phosphorylation	24	0.194428	0.967649	constrained	0.378554	1.08303	constrained
GO:0016458	gene silencing	7	0.194584	0.967913	constrained	0.164021	1.01094	constrained
GO:0006334	nucleosome assembly	56	0.194909	0.969023	constrained	0.170598	1.01625	constrained
GO:0034332	adherens junction organization	40	0.194964	0.968791	accelerated	0.111046	0.968976	accelerated
GO:0002151	G-quadruplex RNA binding	6	0.195198	0.969444	constrained	0.870645	1.05313	constrained
GO:0006625	protein targeting to peroxisome	58	0.195401	0.969944	accelerated	0.0507504	0.795793	accelerated
GO:0031982	vesicle	124	0.195432	0.96959	accelerated	0.195341	1.02671	accelerated
GO:0000783	nuclear telomere cap complex	9	0.195442	0.969133	constrained	0.0060097	0.380103	constrained
GO:0006734	NADH metabolic process	6	0.195671	0.969757	accelerated	0.107518	0.966842	accelerated
GO:0019888	protein phosphatase regulator activity	29	0.195767	0.969726	constrained	0.331442	1.08043	constrained
GO:0002820	negative regulation of adaptive immune response	3	0.195772	0.969244	constrained	0.131693	0.990486	accelerated
GO:0006470	protein dephosphorylation	126	0.196159	0.970653	constrained	0.432834	1.09534	accelerated
GO:0031113	regulation of microtubule polymerization	11	0.196252	0.970607	constrained	0.191133	1.02635	constrained
GO:1904354	negative regulation of telomere capping	5	0.196597	0.971808	constrained	0.140234	1.00043	constrained
GO:0008900	potassium:proton exchanging ATPase activity	3	0.196777	0.972188	accelerated	0.4221	1.09282	accelerated
GO:0070530	K63-linked polyubiquitin modification-dependent protein binding	21	0.196881	0.972196	constrained	0.57912	1.08501	constrained
GO:0071108	protein K48-linked deubiquitination	31	0.197011	0.972333	constrained	0.88093	1.04901	constrained
GO:0033523	histone H2B ubiquitination	8	0.197086	0.972197	constrained	0.607737	1.08226	constrained
GO:0018393	internal peptidyl-lysine acetylation	6	0.197134	0.971925	accelerated	0.630154	1.08112	constrained
GO:0010613	positive regulation of cardiac muscle hypertrophy	19	0.197158	0.97154	constrained	0.442662	1.09751	constrained
GO:0001741	XY body	9	0.197167	0.97108	constrained	0.348077	1.07833	constrained
GO:0070697	activin receptor binding	3	0.197451	0.971973	constrained	0.0806387	0.910107	constrained
GO:0048870	cell motility	25	0.197597	0.972185	accelerated	0.575856	1.08689	accelerated
GO:1900127	positive regulation of hyaluronan biosynthetic process	4	0.197669	0.972035	constrained	0.625342	1.08172	constrained
GO:0015858	nucleoside transport	3	0.197703	0.971699	accelerated	0.193537	1.02581	accelerated
GO:0030331	estrogen receptor binding	40	0.19772	0.971278	constrained	0.250477	1.04539	constrained
GO:0070508	cholesterol import	6	0.197748	0.970912	constrained	0.202882	1.03293	constrained
GO:0003183	mitral valve morphogenesis	7	0.197765	0.970492	constrained	0.954212	1.02607	accelerated
GO:0070086	ubiquitin-dependent endocytosis	4	0.197815	0.970236	constrained	0.801544	1.06586	constrained
GO:0002865	negative regulation of acute inflammatory response to antigenic stimulus	4	0.197871	0.97001	accelerated	0.352001	1.07914	accelerated
GO:0060065	uterus development	15	0.197973	0.970008	constrained	0.988656	1.00834	constrained
GO:0002175	protein localization to paranode region of axon	5	0.19817	0.970469	accelerated	0.722795	1.0732	accelerated
GO:0033629	negative regulation of cell adhesion mediated by integrin	10	0.198249	0.970353	constrained	0.0950069	0.947455	constrained
GO:1902510	regulation of apoptotic DNA fragmentation	3	0.198452	0.970846	accelerated	0.459485	1.0982	accelerated
GO:1904047	S-adenosyl-L-methionine binding	10	0.198465	0.970411	constrained	0.807393	1.06627	constrained
GO:0045726	positive regulation of integrin biosynthetic process	3	0.198564	0.970394	constrained	0.943649	1.0319	constrained
GO:0032963	collagen metabolic process	15	0.198688	0.970499	accelerated	0.717187	1.07282	accelerated
GO:0016595	glutamate binding	10	0.198763	0.970366	constrained	0.313118	1.07616	constrained
GO:0045060	negative thymic T cell selection	10	0.198949	0.97077	accelerated	0.588827	1.08317	accelerated
GO:0032541	cortical endoplasmic reticulum	6	0.199136	0.971184	accelerated	0.611362	1.08197	accelerated
GO:0060665	regulation of branching involved in salivary gland morphogenesis by mesenchymal-epithelial signaling	4	0.199255	0.971266	constrained	0.198298	1.02792	constrained
GO:0007286	spermatid development	72	0.199302	0.970993	constrained	0.169963	1.01697	constrained
GO:0048041	focal adhesion assembly	27	0.199417	0.971054	constrained	0.231953	1.03648	constrained
GO:0010159	specification of animal organ position	3	0.199475	0.97084	constrained	0.506203	1.09716	constrained
GO:0046886	positive regulation of hormone biosynthetic process	3	0.199496	0.970446	constrained	0.504074	1.09785	constrained
GO:0006139	nucleobase-containing compound metabolic process	29	0.199504	0.969985	accelerated	0.811269	1.0666	constrained
GO:0051666	actin cortical patch localization	7	0.199593	0.969919	accelerated	0.892416	1.04526	accelerated
GO:0031954	positive regulation of protein autophosphorylation	18	0.199644	0.969669	constrained	0.998563	1.00133	constrained
GO:0007178	transmembrane receptor protein serine/threonine kinase signaling pathway	10	0.199822	0.970038	constrained	0.416524	1.09615	constrained
GO:0002026	regulation of the force of heart contraction	16	0.199856	0.969705	accelerated	0.379056	1.08348	accelerated
GO:0046966	thyroid hormone receptor binding	28	0.199916	0.969501	constrained	0.608171	1.0816	constrained
GO:0015171	amino acid transmembrane transporter activity	35	0.200254	0.970641	constrained	0.111156	0.968148	constrained
GO:1900113	negative regulation of histone H3-K9 trimethylation	4	0.200391	0.97081	constrained	0.0463138	0.776621	constrained
GO:0043550	regulation of lipid kinase activity	4	0.200432	0.970513	constrained	0.982923	1.01004	constrained
GO:0030423	targeting of mRNA for destruction involved in RNA interference	4	0.200472	0.970209	constrained	0.913563	1.04079	constrained
GO:0033005	positive regulation of mast cell activation	3	0.200607	0.97037	constrained	0.0226125	0.638025	constrained
GO:0031084	BLOC-2 complex	3	0.200642	0.970044	constrained	0.816778	1.06419	constrained
GO:0060197	cloacal septation	3	0.200682	0.969742	accelerated	0.593955	1.08267	accelerated
GO:0005136	interleukin-4 receptor binding	3	0.200979	0.970682	accelerated	0.0548425	0.801296	accelerated
GO:2001205	negative regulation of osteoclast development	5	0.201036	0.970463	accelerated	0.50839	1.09686	constrained
GO:0051988	regulation of attachment of spindle microtubules to kinetochore	6	0.201222	0.970865	constrained	0.663796	1.07466	constrained
[truncated: 7,512 more rows]

## Sheet: S3. Marine CTRL Genes
Symbol	Accession	Trait Species	Other Species	TRACCER p-value	FDR	Selective Pressure	RERConverge P-value	RERConverge FDR	FDR	Selective Pressure
[truncated: 35,372 more rows]

[truncated: 3 more sheets: S4. Marine CTRL GO, S5. Longevity Genes, S6. Longevity GO]
